# Supplementary material for: Association of Longitudinal Oral Microbiome Activity and Pediatric Concussion Recovery
Source: Microorganisms. 2025 Feb 1;13(2):320. doi: 10.3390/microorganisms13020320 (PMC11858354; doi:10.3390/microorganisms13020320)
Supplement: Supplementary file 1 [file microorganisms-13-00320-s001.zip › Supplementary Tables.xlsx]

## Sheet: Table S1
Sample ID	Sample Timepoint	Participant ID	PPCS	Days Post-TBI	Sex	Age	HeadInjuryCause	Prior mTBI	Amnesia	LOC	White Race	Hispanic Ethnicity	BMI	Avg Balance	Avg RT	PRT	GNG	Headache	PressureInHead	NeckPain	NauseaOrVomiting	Dizziness	BlurredVision	BalanceProblems	SensitivityToLight	SensitivityToNoise	FeelingSlowedDown	FeelingLikeInAFog	DontFeelRight	DifficultyConcentrating	DifficultyRemembering	FatigueOrLowEnergy	Confusion	Drowsiness	MoreEmotional	Irritability	Sadness	NervousOrAnxious	TroubleFallingAsleep	Burden	Severity	Acaryochloris	Acholeplasma	Acidihalobacter	Acidipropionibacterium	Acidovorax	Acinetobacter	Actinobacillus	Actinomyces
108-A	A	108	No	0.32534	M	21.9946	Football	0	No	No	0	0	29.3698	84.2723	171.66	96.7034	113.931	0	0	0	0	0	0	0	0	0	0	0	0	0	0	0	0	0	0	0	0	0	0	0	0	-0.432848	-0.40105	-0.274027	-0.161168	0.142913	-0.207939	-0.105188	0.228586
37-A	A	37	No	9.4356	M	21.8415	Lacrosse	1	No	No	1	NA	22.7077	80.9605	172.838	94.9205	113.373	0	0	0	0	0	0	0	0	0	0	0	0	0	0	0	0	0	0	0	0	0	0	0	0	-0.0667411	4.47517	-0.300456	-0.213446	-0.372142	-0.126343	-0.307537	-0.429413
88-A	A	88	No	2.5423	M	21.765	Lacrosse	1	Yes	Yes	1	0	19.5756	88.0891	199.492	110.237	124.975	2	2	3	0	1	1	0	1	1	2	1	2	1	2	1	0	1	0	0	0	0	1	15	22	0.645384	-0.45088	-0.219485	0.243296	1.08307	-0.00425413	1.55537	-0.647035
48-A	A	48	No	7.6505	M	21.6942	Football	0	No	No	0	NA	22.5941	88.6188	180.15	87.4357	111.552	0	0	0	0	0	0	0	0	0	0	0	0	0	0	0	0	0	0	0	0	0	0	0	0	-0.294582	0.769391	-0.278791	0.13917	-0.458073	-0.163569	-0.257298	-0.0448572
111-A	A	111	No	3.637	M	21.5163	Football	0	No	No	1	0	17.2266	88.039	159.036	86.3115	80.3931	1	1	1	0	0	0	0	0	0	0	0	0	0	0	0	0	0	0	0	0	0	0	3	3	1.29214	-0.495625	0.159932	-0.714841	4.43189	-0.138278	-0.286697	1.55984
90-A	A	90	Yes	11.5022	M	21.3816	Basketball	1	No	No	0	0	16.569	81.9744	143.432	89.7304	123.388	2	2	0	0	0	0	0	4	3	2	0	0	5	4	2	3	0	3	5	1	4	6	14	46	-0.294582	0.458838	-0.30096	0.368121	-0.257469	-0.120192	-0.207637	-0.619589
89-A	A	89	No	3.4838	M	21.3269	Football	1	No	No	0	0	23.7238	85.4598	180.628	102.542	120.662	0	1	0	0	0	0	0	0	0	0	0	0	0	0	0	0	0	0	0	0	0	0	1	1	-0.505641	1.78278	-0.298469	0.0114921	-0.551275	-0.180043	-0.282857	-0.490825
39-A	A	39	No	4.4603	M	21.1406	Lacrosse	1	No	No	1	NA	27.194	85.3379	207.086	114.798	127.119	0	0	1	0	0	0	0	0	0	0	0	0	0	0	0	0	0	0	0	0	0	0	1	1	-0.488716	-0.0825106	2.38707	-0.254364	-0.559499	-0.138278	-0.30033	4.58271
101-A	A	101	No	1.4609	F	21.0585	Field Hockey	0	No	No	1	0	29.1772	88.5851	180.614	93.75	104.414	3	3	0	0	0	0	0	3	3	3	3	3	0	0	3	0	3	2	1	2	2	0	13	34	-0.154416	-0.586951	0.16965	-0.646534	0.142913	-0.160573	-0.276419	-0.0448572
95-A	A	95	No	2.4017	M	20.7602	Football	1	No	No	1	0	25.6757	84.2738	185.047	110.912	134.77	2	3	0	0	1	1	0	2	2	2	2	3	2	2	3	2	2	2	2	2	0	0	17	35	-0.211958	-0.11592	-0.278791	0.344771	-0.214893	-0.185627	-0.145978	-0.545025
94-A	A	94	No	0.5	M	20.7602	Football	0	No	No	1	0	25.0091	83.6499	169.897	94.173	115.225	2	4	0	0	3	3	3	3	3	4	4	4	3	3	3	3	4	4	4	4	3	3	20	67	-0.379448	-0.207434	-0.123814	-0.725847	-0.148104	-0.182431	0.177359	-0.619589
117-A	A	117	No	5.4743	M	20.6643	Football	0	No	No	0	0	26.4499	68.2996	181.031	111.382	126.789	1	0	2	0	0	0	0	3	0	0	0	0	0	0	0	0	0	0	0	0	0	1	4	7	-0.456767	-0.0262048	-0.226773	0.180568	-0.583545	-0.201042	-0.0686399	-0.0448572
107-A	A	107	No	2.6176	M	20.5004	Football	0	No	No	1	0	25.9163	80.9154	167.015	71.6846	81.4312	0	0	2	0	0	0	0	0	0	0	0	0	0	0	0	0	0	0	0	0	0	0	1	2	0.555467	0.607177	-0.223167	1.14307	-0.534425	-0.185051	-0.266029	-0.429413
81-A	A	81	No	6.3462	M	20.4504	Football	0	Yes	No	0	NA	20.7988	84.0641	188.335	105.774	122.677	1	1	0	0	0	0	0	1	0	0	1	2	0	0	0	0	0	0	0	0	0	0	5	6	-0.377207	-0.372759	-0.211792	0.280781	-0.561263	-0.211268	-0.28231	0.643671
65-A	A	65	No	6.6194	M	20.4101	Football	0	No	No	0	NA	18.181	86.0207	164.342	95.6223	100.068	0	0	0	0	0	0	0	0	0	0	0	0	0	0	0	0	0	0	0	0	0	0	0	0	-0.013143	-0.188803	-0.298469	-0.350791	0.0435206	-0.147251	0.508747	-0.545025
77-A	A	77	No	8.6705	F	20.3609	Softball	0	Yes	No	0	NA	23.6724	81.8602	148.713	86.0755	77.3513	4	4	0	2	0	0	0	3	2	2	2	1	4	0	3	0	3	1	0	0	0	2	13	33	3.67359	-0.562681	-0.261899	-0.079003	0.0360511	-0.11681	-0.303549	0.643671
100-A	A	100	No	2.6299	M	19.9282	Fall	0	No	No	1	0	20.7673	74.1917	180.021	94.3983	115.729	1	2	0	0	1	1	1	2	1	2	2	2	1	1	1	0	2	0	0	0	0	1	15	21	0.707551	-0.20147	-0.270755	-0.172729	0.735296	0.224656	11.1224	-0.77469
106-A	A	106	No	2.6069	M	19.6927	Football	0	No	No	0	0	24.9586	84.7988	125.129	83.1997	96.0629	1	0	0	4	1	0	0	0	1	2	3	3	2	0	0	0	2	0	0	0	0	0	9	19	-0.112707	-0.145392	-0.255345	-0.516434	-0.431175	-0.188286	-0.21812	0.643671
71-A	A	71	No	11.657	F	19.6819	Basketball	0	No	No	0	NA	22.4569	84.7429	216.716	112.378	112.283	0	0	0	0	0	0	0	0	0	0	0	0	0	0	0	0	0	0	0	0	0	0	0	0	-0.241623	-0.477814	0.213474	-0.640678	-0.388114	-0.0326799	-0.28705	-0.0448572
93-A	A	93	No	3.4081	M	19.6046	Football	1	No	No	1	0	34.7663	87.05	167.032	89.5208	110.128	1	0	0	0	0	1	0	1	0	1	1	1	0	0	0	0	0	0	1	0	1	0	8	8	-0.0389632	-0.51044	-0.234347	-0.526329	-0.507165	-0.186769	-0.251367	-0.342528
102-A	A	102	No	1.4173	M	19.5608	Soccer	0	No	No	1	0	25.6828	89.3631	203.706	117.016	132.703	1	1	0	0	0	0	0	1	0	1	0	1	0	0	0	0	0	0	0	0	0	0	5	5	-0.357005	-0.420726	1.78587	-0.758158	-0.488976	-0.186769	-0.220564	-0.237169
64-A	A	64	No	9.5976	F	19.501	Soccer	0	No	No	0	NA	17.7525	82.9692	215.887	105.731	124.423	0	0	0	0	0	0	0	0	0	0	0	0	0	0	0	0	0	0	0	0	0	0	0	0	-0.292114	-0.592551	0.159932	-0.47761	0.142913	-0.166395	-0.204752	0.228586
54-A	A	54	No	6.6367	F	19.4408	Field Hockey	0	No	No	0	NA	30.1286	80.4911	168.628	91.4765	91.3874	0	1	0	0	0	0	0	0	0	1	0	0	0	0	0	0	0	0	0	0	0	0	2	2	0.132613	-0.472241	0.0271052	0.162898	0.694512	0.0311093	-0.193501	-0.342528
85-A	A	85	No	4.4863	F	19.3255	Hockey	0	No	No	0	NA	25.6828	79.459	106.957	60.5957	90.043	1	0	0	2	0	0	0	1	0	0	1	0	0	0	1	0	1	0	0	0	3	0	7	10	0.745657	-0.547563	0.0504371	-0.618868	-0.246797	-0.195878	-0.264408	-0.490825
112-A	A	112	No	2.5738	M	19.2654	Football	0	No	No	0	0	21.9459	77.7753	197.452	91.6221	123.799	0	1	0	0	0	0	0	1	0	1	0	0	1	0	0	0	0	0	0	0	0	1	5	5	-0.519274	0.404459	-0.167605	-0.769214	-0.40788	-0.160573	-0.294645	0.228586
91-A	A	91	No	5.5867	M	19.0904	Football	1	No	No	0	0	33.4472	89.0621	189.797	106.048	119.599	2	2	2	0	1	1	1	1	2	0	0	1	3	1	0	1	0	1	1	0	0	1	15	21	-0.504435	0.233643	-0.298064	0.700087	-0.475586	-0.104682	0.0437761	-0.342528
109-A	A	109	No	8.3009	M	19.0704	Football	0	No	No	1	0	25.0568	81.9399	152.203	82.1004	91.8261	1	0	0	0	1	3	1	0	0	4	4	4	4	4	4	3	3	3	2	1	1	0	16	43	-0.317792	-0.475056	0.0641561	2.3839	-0.480672	-0.181752	-0.13214	-0.342528
113-A	A	113	Yes	3.4924	M	19.0626	Football	0	Yes	No	1	0	24.9586	83.1365	138.769	90.5829	100.204	4	3	3	0	1	3	1	3	0	3	2	2	4	1	1	2	0	2	3	0	3	5	18	46	-0.505641	0.404459	0.53187	0.280781	-0.469078	-0.143467	-0.281874	0.228586
99-A	A	99	No	2.6888	F	19.0494	Other	0	No	No	1	0	30.6804	83.6434	169.926	80.1439	131.868	3	2	3	0	0	0	0	1	2	1	0	2	1	1	1	0	0	1	0	0	0	4	12	22	-0.108309	-0.582305	0.213474	-0.295686	0.735296	0.961969	-0.298144	0.228586
92-A	A	92	No	2.4133	F	18.994	Soccer	0	No	No	1	0	26.9595	82.364	138.188	86.9211	94.2184	4	4	0	0	0	0	0	3	2	0	0	2	0	0	0	0	0	0	0	0	0	0	5	15	-0.447035	-0.553677	0.113411	-0.238562	0.385461	-0.00425413	-0.279087	0.643671
118-A	A	118	No	5.385	F	18.9857	Soccer	0	No	No	1	0	42.2365	81.5088	222.972	104.664	139.727	1	1	1	0	0	0	0	1	0	1	0	0	0	0	1	0	0	0	0	0	0	0	6	6	-0.494901	5.73737	-0.230841	-0.386585	-0.540825	-0.196617	-0.268579	-0.725904
105-A	A	105	No	4.4279	M	18.9338	Football	0	No	No	0	0	21.7552	66.1908	188.581	100.094	129.374	0	0	0	0	0	0	0	0	0	0	0	0	0	0	0	0	0	0	0	0	0	0	0	0	-0.0849712	0.769391	-0.15722	-0.28564	-0.206787	-0.203522	-0.171501	0.643671
110-A	A	110	No	4.5261	M	18.8958	Football	0	No	No	1	0	27.8757	79.801	142.941	68.7605	98.754	1	0	0	0	0	0	2	2	0	2	2	2	0	0	1	0	1	0	0	0	0	0	8	13	-0.238998	1.31472	-0.0177102	-0.365028	-0.561263	-0.189862	-0.243653	-0.342528
103-A	A	103	Yes	3.4024	F	18.8708	Soccer	1	No	No	1	0	23.4011	86.6742	153.336	88.5007	107.186	4	3	0	0	0	0	0	2	2	3	2	2	2	0	0	0	0	2	0	0	1	0	10	23	-0.00874509	-0.266796	-0.208938	-0.714841	0.25101	0.481466	-0.278627	-0.671956
97-A	A	97	No	5.5727	M	18.7866	Fall	1	Yes	No	0	1	36.4715	85.7291	188.025	96.6049	123.054	1	1	0	0	1	0	0	0	0	2	2	2	1	1	1	0	1	0	0	0	0	0	10	13	-0.358622	2.78065	-0.213687	0.243296	-0.484725	-0.132779	-0.291904	-0.545025
96-A	A	96	No	0.666667	M	18.7866	Soccer	0	No	Yes	0	1	27.9765	86.9615	189.912	108.436	119.655	2	2	0	1	2	1	0	2	1	3	3	2	0	0	2	1	2	0	0	0	0	0	13	24	-0.432848	-0.569241	-0.169915	-0.0637312	3.25103	0.0909485	0.0826898	-0.725904
86-A	A	86	No	0.5	M	18.7697	Lacrosse	0	Yes	Yes	1	0	23.7076	82.609	157.648	89.3632	111.989	2.1	1.4	0.8	1.1	1.4	0.8	0.9	1.5	1.5	1.4	1.6	1.8	1.3	0.8	1.6	0.7	1.3	0.8	1.2	0.7	0.9	0.9	10.6	26.5	0.0325387	-0.212716	-0.310307	-0.569898	-0.040432	-0.154226	-0.220564	-0.342528
104-A	A	104	No	3.4672	M	18.6903	Football	0	Unsure	No	0	1	26.8702	83.7474	167.909	93.6282	140.44	1	0	1	0	0	0	0	1	1	0	0	0	0	1	0	0	0	0	0	0	0	0	5	5	-0.00434716	-0.505311	-0.247471	4.49704	-0.495691	-0.199051	-0.176592	0.228586
47-A	A	47	No	7.619	M	18.6496	Football	0	No	No	0	NA	25.9878	85.4294	199.94	99.5902	120.055	0	1	0	0	0	0	0	0	0	0	0	0	1	1	0	0	0	0	0	0	1	0	4	4	-0.53227	0.254158	-0.292786	-0.569898	-0.390378	-0.181752	0.239436	-0.429413
35-A	A	35	No	7.4976	M	18.5945	Basketball	1	Yes	No	1	NA	37.7588	80.4044	188.379	112.65	119.489	2	2	0	0	0	1	1	2	1	1	1	1	1	1	2	0	1	0	0	0	0	1	14	18	-0.536937	-0.239692	-0.288147	-0.598094	-0.363059	-0.143467	0.388894	-0.619589
46-A	A	46	No	7.5876	M	18.581	Football	0	No	No	0	NA	22.9619	72.6409	135.385	91.6006	130.113	2	1	0	1	0	0	0	1	0	0	0	0	0	0	0	0	0	0	0	0	0	1	5	6	-0.49161	-0.439862	-0.293758	-0.719991	0.754507	4.22406	-0.199488	-0.237169
98-A	A	98	No	5.617	M	18.5564	Soccer	0	No	Yes	1	0	18.8521	75.4765	209.052	98.7983	139.564	2	2	1	0	2	3	1	3	0	2	3	3	3	1	4	2	1	1	0	2	2	5	19	43	-0.381108	-0.495625	-0.160174	0.180568	6.65959	0.383849	2.47994	-0.79868
82-A	A	82	No	7.415	M	18.5066	Other	0	Yes	No	0	NA	21.9354	85.503	191.925	95.399	109.817	2	1	0	0	0	0	1	2	2	1	0	1	2	0	1	0	0	0	0	0	0	0	9	13	-0.0297417	-0.100026	-0.193962	-0.191156	-0.383684	-0.159028	-0.271349	-0.647035
2-A	A	2	No	2.6117	F	18.3895	Lacrosse	0	No	No	0	NA	21.2822	85.1249	177.818	94.8898	117.448	5	4	1	4	1	0	2	4	4	3	2	3	3	0	2	1	4	2	1	3	3	0	19	52	-0.273387	-0.366262	-0.220485	-0.331708	-0.532188	-0.21186	-0.231635	-0.429413
21-A	A	21	Yes	0.34348	M	18.1724	Hockey	0	No	No	0	NA	23.0103	81.5353	190.902	82.6283	135.44	2	3	0	2	1	0	1	3	3	1	1	1	2	1	2	1	1	0	1	0	1	1	18	28	-0.103911	0.35315	-0.225392	0.357266	0.925113	0.0758043	-0.244878	-0.0448572
45-A	A	45	No	7.5342	M	18.1675	Football	0	No	No	0	NA	25.1019	85.3792	147.734	70.7625	78.9946	1	2	0	0	1	2	0	1	0	1	1	2	0	0	0	0	3	0	0	0	1	1	11	16	0.264608	-0.36951	0.0641561	1.9679	0.16229	-0.163569	0.239436	-0.587477
20-A	A	20	No	3.5694	F	18.1402	Soccer	1	No	No	1	0	35.4823	84.0838	147.926	76.871	103.087	5	5	3	4	5	1	5	5	3	4	1	4	2	0	4	0	2	0	0	0	0	0	15	53	0.515177	-0.505311	-0.0669463	-0.618868	-0.134139	-0.126343	-0.294424	-0.237169
58-A	A	58	Yes	9.7516	F	17.9983	Motor Vehicle Accident	0	Yes	Yes	0	NA	22.1487	86.0156	156.38	73.9807	114.753	0	0	0	0	0	0	0	0	0	0	0	0	0	0	0	0	0	0	0	0	0	0	0	0	-0.450326	-0.167527	-0.250438	-0.09377	-0.557171	-0.198477	0.239436	-0.490825
69-A	A	69	No	11.6969	M	17.916	Football	1	No	No	1	NA	20.9652	86.1299	155.927	86.7601	118.598	0	0	1	1	1	0	0	0	0	0	0	0	1	0	1	0	0	0	1	0	0	0	6	6	-0.177541	0.0249118	-0.228431	-0.161168	-0.505345	-0.200794	0.795183	-0.545025
4-A	A	4	Yes	5.7078	F	17.8395	Softball	1	No	No	1	NA	14.9325	80.9402	176.801	89.7322	108.588	3	2	0	3	2	1	0	1	3	0	2	4	3	1	4	1	4	2	3	0	2	2	18	43	-0.494901	-0.363027	-0.294863	-0.161168	-0.284276	-0.113428	0.00970912	-0.342528
14-A	A	14	No	2.3522	M	17.8275	Soccer	0	No	No	1	0	21.2822	88.4079	198.703	105.651	122.234	1	1	0	0	1	0	1	0	0	1	0	1	0	0	2	0	2	0	2	0	1	0	10	13	0.211549	-0.464614	-0.285346	-0.345919	-0.122875	-0.100504	-0.298709	0.643671
32-A	A	32	Yes	0.68479	F	17.4095	Other	1	No	No	0	NA	29.2105	80.4112	121.605	90.3997	97.1874	3	3	4	0	2	1	2	5	3	1	3	1	2	0	2	1	2	0	0	0	3	3	17	41	-0.432848	-0.494566	-0.260013	-0.321106	-0.515779	-0.163569	-0.193501	-0.545025
40-A	A	40	Yes	0.7476	F	17.2618	Motor Vehicle Accident	0	No	Yes	0	NA	25.6035	80.2177	157.787	66.3943	99.0914	5	3	3	4	5	5	4	5	5	4	5	5	4	4	5	3	3	4	5	5	4	4	22	94	-0.53227	-0.36951	-0.24638	-0.151323	-0.580485	-0.170718	-0.156679	-0.587477
29-A	A	29	Yes	0.1	F	17.1475	Other	0	No	No	0	NA	27.2592	81.7404	140.266	79.1897	100.772	4	3	0	1	0	0	0	1	0	1	0	3	3	0	1	0	1	0	0	0	0	0	9	18	-0.136257	0.574066	-0.304085	-0.490434	0.403003	0.130186	0.508747	-0.429413
62-A	A	62	No	7.6684	F	17.1192	Field Hockey	1	No	No	1	NA	30.8108	83.4343	172.706	73.0407	111.518	2	3	1	0	0	0	0	1	2	0	1	0	2	1	1	0	0	1	0	0	0	0	10	15	-0.499824	0.863592	1.17608	0.00354061	-0.587311	0.610518	-0.118921	-0.490825
87-A	A	87	No	5.6997	M	17.0699	Football	1	No	No	0	0	18.7078	88.117	133.961	84.7981	108.02	1	1	1	2	0	0	0	1	0	0	0	1	0	0	1	0	0	0	0	0	0	0	7	8	-0.25554	-0.289735	-0.280568	-0.0121099	-0.363059	-0.113428	-0.278107	-0.429413
44-A	A	44	No	0.77589	M	16.843	Football	0	No	No	0	NA	21.5801	76.7137	131.654	80.2975	106.68	4	3	5	2	5	4	4	5	2	4	3	5	4	4	5	4	4	2	4	1	1	1	22	76	-0.531163	-0.335833	-0.291343	-0.336377	-0.479421	-0.207259	-0.236613	-0.545025
38-A	A	38	Yes	11.6561	F	16.7633	Volleyball	1	Yes	No	1	NA	24.9956	86.2474	171.894	105.949	119.793	4	0	0	0	0	0	0	1	1	0	0	0	1	2	0	0	0	1	1	0	0	2	8	13	-0.416136	-0.398761	-0.297545	-0.663346	-0.0992543	-0.0876458	-0.0182289	-0.237169
55-A	A	55	No	8.6861	F	16.7551	Soccer	0	No	No	0	NA	29.4955	81.7871	138.659	95.6609	120.24	0	0	0	0	0	0	0	0	0	0	0	0	0	0	0	0	0	0	0	0	0	0	0	0	0.0325387	0.213768	-0.202908	-0.771965	-0.33601	-0.176716	1.97323	-0.429413
10-A	A	10	No	7.4476	M	16.7514	Football	1	Yes	No	1	NA	23.026	74.0063	166.265	84.0299	86.8083	4	3	0	0	3	3	0	4	3	2	0	1	1	3	0	2	2	0	0	0	0	1	13	32	1.03869	-0.386194	-0.295435	-0.505226	-0.32568	-0.120192	-0.283404	0.643671
3-A	A	3	No	3.6745	F	16.4075	Soccer	1	No	No	0	NA	17.7525	84.4087	139.075	74.9415	114.663	4	4	3	0	4	3	4	1	4	4	4	3	4	1	4	3	4	4	5	3	4	5	21	75	-0.412773	-0.308132	-0.143344	2.30413	-0.571224	-0.166395	-0.309466	4.58271
66-A	A	66	Yes	0.74984	M	16.372	Fall	0	No	Yes	0	NA	30.207	78.2006	154.693	87.3561	115.674	2	1	0	0	3	0	3	0	0	3	1	1	0	0	1	0	0	0	0	0	0	0	8	15	-0.241623	-0.363027	-0.259251	-0.425232	-0.546908	-0.209967	-0.268579	-0.490825
26-A	A	26	Yes	11	F	16.3453	Volleyball	1	No	No	1	NA	34.9781	80.3381	154.403	88.2412	100.061	3	1	0	2	4	0	2	4	3	3	2	2	3	0	3	1	1	0	0	0	0	1	15	35	-0.217917	-0.528786	0.766608	0.154946	-0.268323	0.300414	-0.310587	-0.545025
13-A	A	13	No	2.3282	F	16.245	Cross-Country	0	Yes	Yes	0	NA	37.4933	89.0338	123.736	56.0961	82.4644	3	1	0	2	2	1	1	1	1	5	2	5	3	3	6	1	6	1	1	1	0	0	19	46	-0.436707	-0.195506	1.349	-0.457214	-0.535736	0.0065125	0.177359	-0.342528
74-A	A	74	No	1.6398	M	16.1609	Lacrosse	0	No	No	0	NA	36.7566	89.8624	189.232	112.071	109.424	1	0	1	0	0	0	0	0	0	1	0	1	1	0	1	0	0	0	0	0	0	0	6	6	-0.101002	-0.578462	-0.162603	-0.227455	-0.418484	-0.049419	-0.294645	0.643671
80-A	A	80	Yes	6	M	16.0934	Football	1	Yes	No	1	NA	20.6721	82.7007	164.812	91.1458	97.8343	1	3	0	0	0	3	1	3	2	1	2	1	3	2	1	0	1	0	2	0	0	0	14	26	6.92132	-0.582871	-0.215583	-0.305733	0.612288	-0.195477	-0.299842	-0.490825
27-A	A	27	Yes	3.6194	F	16.0732	Field Hockey	1	Yes	Yes	1	NA	21.5204	80.1042	152.315	72.5414	103.725	4	3	3	4	4	2	4	4	4	4	4	4	5	5	4	4	4	4	5	2	3	4	22	84	-0.341541	-0.408372	-0.253911	-0.778074	0.754507	0.0065125	-0.199488	-0.490825
70-A	A	70	No	10.5011	F	16.0565	Basketball	1	Yes	No	1	NA	19.3059	81.3982	157.62	90.4238	113.891	2	1	0	0	0	0	2	1	0	1	0	0	1	1	1	0	0	0	1	0	0	1	10	12	-0.43133	-0.493414	-0.236367	-0.612734	0.30423	-0.175941	0.508747	-0.429413
8-A	A	8	No	1.446	M	16.0427	Football	0	No	Yes	0	NA	18.651	73.9093	61.0754	49.5586	55.3506	3	1	2	0	2	0	3	3	2	3	2	2	2	2	3	1	2	0	1	0	0	0	16	34	-0.465194	-0.565452	-0.225392	1.48147	-0.0620458	0.0311093	-0.275784	4.58271
83-A	A	83	Yes	8.6501	M	15.9474	Football	0	No	No	0	NA	22.0777	86.2201	176.417	108.227	130.37	4	1	0	0	1	0	1	2	1	1	0	0	2	1	3	1	3	0	0	0	0	0	12	21	-0.353756	0.037316	-0.15572	-0.474707	-0.0135735	-0.200293	-0.257298	-0.735625
53-A	A	53	Yes	10.5112	M	15.8352	Football	0	No	No	0	NA	32.0946	76.9738	134.919	77.78	102.088	2	2	4	0	0	2	2	5	2	3	5	3	0	3	3	1	3	0	3	0	0	6	16	49	0.272765	-0.483448	-0.128649	-0.361368	0.537791	-0.126343	-0.176592	-0.490825
36-A	A	36	No	9.7005	F	15.7695	Other Sport	1	Yes	Yes	1	NA	39.1554	81.208	140.239	92.9332	108.893	1	1	0	0	1	0	1	0	1	2	2	1	2	2	3	1	3	2	2	0	0	0	15	25	-0.465194	-0.541638	-0.128649	-0.185855	-0.500061	-0.147251	-0.289816	-0.490825
18-A	A	18	No	10	M	15.7348	Football	1	No	No	1	0	38.7328	75.9065	167.538	87.5438	109.369	4	1	0	2	3	2	2	3	4	1	4	0	5	2	2	1	1	0	1	0	0	0	16	38	1.8101	-0.594962	-0.238134	-0.425232	1.56415	0.0909485	-0.278627	-0.490825
57-A	A	57	No	4.7177	F	15.6628	Soccer	1	No	No	1	NA	24.1413	73.8563	176.098	107.768	122.528	0	0	0	0	0	0	0	0	0	0	0	0	0	0	0	0	0	0	0	0	0	0	0	0	-0.374965	1.13609	-0.254592	-0.512445	-0.396378	-0.185627	-0.225303	-0.429413
16-A	A	16	No	3.3019	M	15.4591	Football	0	No	No	0	NA	27.9934	81.3015	183.667	94.0632	115.465	2	1	0	0	0	0	0	0	1	0	0	1	0	0	0	0	1	0	0	0	0	0	5	6	-0.115899	3.93869	-0.237338	-0.579717	0.0772525	-0.104682	-0.229775	-0.671956
17-A	A	17	No	6.4314	M	15.4103	Football	0	No	No	0	NA	25.8456	77.2913	147.305	77.8273	105.381	5	4	3	2	2	0	1	0	0	0	0	2	2	0	2	0	3	0	0	0	0	1	11	27	-0.511557	-0.153111	-0.253911	-0.448733	-0.53628	-0.195076	-0.256217	-0.689563
7-A	A	7	No	1.6227	F	15.2683	Volleyball	0	No	No	0	NA	21.8534	84.9208	185.902	106.107	124.27	3	3	4	0	0	0	0	4	4	2	0	0	2	0	3	0	0	1	0	1	0	0	10	27	-0.379448	-0.393771	-0.297026	-0.31631	-0.0816334	-0.176716	-0.229775	-0.237169
19-A	A	19	No	8	M	14.9846	Hockey	1	No	No	1	0	33.7924	76.9629	161.323	82.323	100.318	2	0	0	0	2	0	2	2	3	1	2	3	3	2	2	0	3	0	0	0	2	3	14	32	0.33052	-0.413874	-0.282059	-0.737307	1.96842	0.0311093	-0.247372	-0.490825
5-A	A	5	No	9.6051	F	14.9753	Lacrosse	0	Yes	No	0	NA	22.3756	89.7536	176.55	89.3356	112.86	4	1	0	0	1	0	0	0	2	0	0	1	3	2	0	0	0	0	0	0	0	0	7	14	-0.414944	-0.0628771	-0.288147	0.715056	-0.478169	-0.168747	-0.236613	4.58271
31-A	A	31	No	8.6143	F	14.9315	Other	1	No	No	1	NA	17.9139	83.7097	156.402	71.251	100.679	2	1	1	0	0	0	2	3	2	3	2	2	1	2	1	0	0	0	0	0	1	0	13	23	0.633892	-0.153111	-0.222248	-0.0514885	0.36792	0.0065125	-0.289499	-0.545025
115-A	A	115	Yes	6.4966	M	14.901	Football	0	Yes	No	1	0	18.2882	85.6004	158.928	79.5987	104.455	6	0	0	0	2	0	0	5	5	4	6	5	6	6	2	6	0	0	0	0	0	0	11	53	4.02975	-0.57352	0.53187	0.815598	6.65959	-0.0326799	-0.291904	-0.237169
24-A	A	24	No	8.7015	M	14.8824	Hockey	1	Yes	No	1	NA	20.6404	84.7145	136.469	85.8676	109.801	0	0	0	0	0	0	0	0	0	2	0	0	4	4	3	0	3	0	4	0	1	0	7	21	-0.115899	-0.53433	-0.259251	-0.179292	0.25101	0.383849	0.0267426	-0.0448572
116-A	A	116	No	3.5439	F	14.6793	Basketball	0	No	No	1	0	15.9625	77.2246	170.64	86.6231	129.412	3	1	0	0	0	0	2	1	0	0	0	1	0	0	0	1	0	0	1	0	0	0	7	10	-0.368908	-0.452849	-0.0691852	-0.701563	-0.111035	-0.172978	-0.139059	-0.490825
84-A	A	84	No	0.85178	F	14.5516	Soccer	0	No	No	0	NA	18.2439	87.4429	160.865	76.9724	100.987	5	1	0	2	4	4	3	4	2	4	3	5	5	0	5	2	5	0	0	0	2	0	16	56	-0.0252019	0.640288	-0.299412	-0.217358	-0.351605	-0.199051	-0.145978	-0.587477
59-A	A	59	Yes	5.6215	F	14.5257	Softball	0	Yes	Yes	0	NA	21.7267	86.8841	155.129	99.6667	111.988	1	1	0	0	3	0	2	1	0	2	0	2	1	0	3	1	3	3	3	0	1	0	14	27	0.0287083	-0.597749	0.95172	0.20581	-0.569678	-0.0876458	-0.0182289	1.55984
114-A	A	114	Yes	8.4367	F	14.5176	Fall	0	Yes	No	1	0	14.6224	81.829	149.191	78.6692	96.5406	4	3	2	2	5	4	2	5	5	3	3	4	4	2	4	3	2	0	0	0	3	5	19	65	0.170478	-0.20147	-0.222248	-0.341047	-0.438843	-0.206687	-0.290134	-0.342528
52-A	A	52	No	0.84391	M	14.505	Soccer	1	Yes	No	1	NA	20.8285	78.9014	132.37	78.537	123.103	6	5	4	1	5	6	4	5	3	6	4	6	6	4	4	4	2	0	2	0	1	0	19	78	-0.456767	-0.0728858	-0.30601	0.493779	-0.507165	-0.18876	-0.280531	0.228586
9-A	A	9	No	6.6431	M	14.4552	Fall	0	No	No	0	NA	23.2892	46.4249	42.782	23.7475	26.263	1	0	0	3	2	3	3	2	1	1	1	2	3	3	1	2	4	3	4	3	4	1	20	47	-0.235806	7.4524	-0.298064	-0.079003	-0.30314	-0.157483	-0.301578	0.228586
12-A	A	12	No	4.5602	F	14.4331	Soccer	0	Yes	No	0	NA	23.75	86.1303	145.165	66.5046	89.9121	3	2	3	0	1	0	1	5	5	4	4	5	3	2	5	3	4	1	0	0	0	6	17	57	-0.00874509	-0.107916	-0.278391	-0.501667	-0.484725	-0.207813	-0.156679	-0.342528
79-A	A	79	Yes	10.3869	F	14.3532	Other	0	Yes	No	0	NA	22.8475	85.1133	167.503	70.9325	105.402	5	5	3	4	3	2	2	6	3	3	2	5	5	3	3	3	3	4	6	3	4	5	22	82	0.0997846	-0.1821	-0.176727	-0.752806	-0.306219	-0.154226	-0.297972	0.228586
68-A	A	68	No	2.9069	F	14.3026	Fall	0	No	No	0	NA	17.679	88.5771	137.092	87.0345	101.962	5	4	0	0	1	0	0	2	2	3	0	2	3	1	0	1	0	2	3	2	0	0	13	31	-0.374965	0.0743438	-0.293758	-0.512445	-0.593303	-0.197274	-0.215675	-0.671956
51-A	A	51	No	0.87065	M	14.0123	Football	0	No	No	0	NA	21.382	82.1961	166.986	65.8508	106.632	2	2	3	3	5	4	0	3	4	4	3	2	1	1	3	2	3	2	1	3	4	0	20	55	-0.481253	0.0497202	-0.290281	4.57239	-0.45559	-0.181752	-0.311069	0.228586
33-A	A	33	No	1.9139	F	13.9521	Motor Vehicle Accident	1	No	No	1	NA	14.2813	89.701	169.628	70.2458	127.204	4	0	5	3	4	3	0	5	2	5	0	5	1	1	4	0	3	0	2	0	4	5	16	56	0.211549	-0.0262048	-0.192961	0.280781	2.30715	0.171132	-0.268579	-0.490825
23-A	A	23	Yes	5.5982	F	13.6145	Soccer	1	Yes	No	1	NA	20.0419	62.3849	153.301	86.4125	109.362	4	4	0	0	2	0	3	3	2	4	4	4	4	2	4	4	3	5	0	3	4	2	18	61	0.12603	-0.1821	-0.27135	-0.480488	1.39533	0.171132	-0.25929	-0.490825
15-A	A	15	No	4.3566	F	13.5866	Soccer	1	No	No	1	0	17.1831	82.5103	154.261	94.3906	112.686	3	0	0	0	1	1	0	4	3	0	0	0	3	1	0	0	3	0	0	0	0	0	8	19	0.0325387	-0.496684	10.0361	12.4698	-0.555153	-0.0963259	-0.254071	0.643671
49-A	A	49	Yes	1	F	13.1666	Basketball	0	Yes	No	0	NA	14.7061	82.5003	145.979	71.9694	89.2133	5	5	4	3	0	0	0	3	3	4	3	3	5	5	5	2	4	4	4	2	0	0	17	64	-0.381108	0.151221	-0.212882	-0.0249836	-0.525847	-0.160573	-0.210523	-0.647035
43-A	A	43	No	0.83823	M	13.0046	Fall	0	Yes	Yes	0	NA	17.4205	81.3015	183.879	86.9379	119.219	4	0	0	0	0	0	0	0	0	0	0	0	0	0	2	0	2	0	0	0	0	0	3	8	-0.504435	1.08026	-0.298064	-0.74281	-0.535736	-0.207538	0.0826898	-0.647035
78-A	A	78	No	0.74346	F	12.7908	Volleyball	0	Yes	No	0	NA	21.2519	83.1365	131.738	76.0939	101.049	1	0	0	0	2	0	1	2	2	1	0	0	1	1	1	1	1	0	0	0	1	0	12	15	-0.440594	0.193893	-0.276628	-0.781431	0.152099	-0.064544	-0.13214	0.228586
76-A	A	76	No	0.79302	F	12.7389	Basketball	1	No	No	1	NA	19.0594	79.5557	112.138	58.2905	81.4413	3	1	0	0	0	0	0	0	0	1	0	0	0	0	1	0	0	0	2	0	0	0	5	8	-0.353756	1.19193	-0.268016	-0.382546	-0.524937	-0.181752	-0.13214	-0.342528
67-A	A	67	Yes	0.63539	M	12.7111	Motor Vehicle Accident	0	No	Yes	0	NA	27.7372	72.1933	145.925	94.0071	100.591	1	0	4	0	2	1	0	0	2	3	0	2	0	4	4	4	2	1	3	1	0	3	15	37	0.232971	-0.553677	-0.298064	0.414391	0.152099	-0.113428	-0.303346	-0.342528
60-A	A	60	No	1.9013	F	12.4545	Soccer	0	No	No	0	NA	15.3816	76.1391	147.239	80.7503	101.82	3	1	1	2	0	0	0	4	3	0	0	3	1	0	2	0	0	1	0	0	1	2	12	24	-0.474898	-0.0167293	-0.288147	0.0854026	-0.405993	-0.159028	-0.270652	-0.0448572
61-A	A	61	No	0.92544	M	12.2218	Fall	1	No	No	1	NA	18.1059	80.542	116.05	63.1912	85.592	3	2	0	1	1	2	0	0	0	0	1	2	2	1	0	0	0	0	0	0	2	0	10	17	-0.504435	0.17984	-0.147936	-0.605641	-0.354008	-0.120192	-0.0872128	1.55984
56-A	A	56	No	0.1	M	11.8469	Other	0	No	No	0	NA	24.4516	81.9241	140.28	78.985	100.137	0	1	0	0	0	0	2	0	1	1	0	1	5	6	1	1	0	0	1	0	2	1	12	23	-0.522367	-0.137672	-0.174441	0.0196959	-0.544624	0.0311093	-0.176592	-0.490825
75-A	A	75	No	0.82105	F	11.5015	Fall	1	No	Yes	1	NA	29.0985	86.654	181.106	98.1948	125.025	2	1	1	0	1	0	0	0	0	0	0	1	1	3	0	1	0	0	0	0	0	0	8	11	0.0935424	0.193893	-0.282059	1.53499	0.172481	-0.0762837	-0.2602	0.228586
42-A	A	42	No	1.899	F	11.4181	Fall	0	No	No	0	NA	22.3131	81.7059	119.059	54.9042	70.4282	5	0	0	0	0	0	0	0	0	0	0	0	0	0	0	0	0	0	0	0	0	0	1	5	-0.511557	-0.378332	-0.300456	-0.512445	-0.451557	-0.120192	-0.28705	-0.429413
11-A	A	11	No	1.2981	M	11.1004	Wrestling	1	Yes	No	1	NA	22.4627	75.6699	158.321	74.2287	99.0842	1	1	0	0	0	1	0	1	0	0	0	1	0	0	0	0	0	0	0	0	0	0	5	5	-0.520821	0.700695	0.00481182	-0.357708	-0.471677	-0.180043	-0.225303	-0.342528
30-A	A	30	Yes	9.4529	F	10.9583	Fall	1	Yes	Yes	1	NA	16.4185	81.3642	158.178	69.3441	95.2244	2	0	0	0	1	1	2	1	1	1	0	2	2	3	3	1	3	2	2	0	0	3	16	30	0.888519	-0.42942	-0.217579	1.24336	1.81112	0.610518	-0.105188	-0.0448572
28-A	A	28	Yes	11	M	10.8531	Football	1	Yes	No	1	NA	21.8226	74.72	149.233	76.4586	99.6371	3	0	0	0	2	5	2	0	3	0	0	4	6	4	0	4	4	6	6	4	5	0	14	58	-0.197374	-0.107916	-0.291767	-0.643606	-0.381518	-0.0762837	2.47994	-0.703033
22-A	A	22	No	0.88161	M	10.8418	Football	0	Yes	No	1	NA	27.1129	64.4055	142.04	65.5009	107.308	2	2	0	1	4	0	0	0	0	3	1	3	2	2	4	2	3	0	0	1	3	0	14	33	0.362838	-0.520577	-0.275323	-0.622301	1.20512	0.171132	-0.222934	0.228586
72-A	A	72	Yes	0.99109	M	10.686	Wrestling	0	No	No	0	NA	24.3636	80.0895	148.152	57.5293	79.5037	3	1	0	0	0	0	0	0	0	0	0	1	0	0	5	0	4	0	0	0	1	0	6	15	0.515177	-0.249701	-0.254592	-0.512445	0.612288	0.610518	-0.30033	-0.342528
1-A	A	1	No	2.6589	F	10.6604	Fall	0	No	No	1	NA	16.1403	81.1888	136.463	61.44	64.1174	4	2	0	0	2	0	0	5	4	0	0	3	3	0	1	0	2	1	1	0	0	1	12	29	-0.488716	-0.229285	-0.246923	0.00354061	-0.520769	-0.189862	0.304215	-0.342528
34-A	A	34	No	0.64728	M	10.2936	Hockey	1	No	Yes	1	NA	15.2991	71.9652	77.7344	38.6709	85.9807	3	1	0	1	2	2	1	0	0	1	0	2	0	1	1	0	2	0	0	0	0	0	11	17	-0.407255	-0.249701	-0.194962	-0.466049	-0.412866	-0.177518	-0.225303	-0.545025
41-A	A	41	No	1	M	10.0755	Baseball	0	No	Yes	0	NA	25.6204	81.6416	138.028	77.5644	107.122	3	2	0	0	1	1	0	2	0	0	0	0	0	0	2	0	0	0	0	0	0	0	6	11	-0.440594	-0.427451	-0.249771	-0.629218	-0.600129	-0.168747	-0.13214	-0.545025
63-A	A	63	Yes	0.74578	F	9.4314	Other	0	Yes	No	0	NA	33.1995	80.123	156.194	83.6273	95.576	5	4	0	2	1	0	0	0	0	0	0	5	1	2	0	1	0	0	0	0	0	3	9	24	-0.536937	-0.467898	-0.113572	0.414391	-0.488976	-0.175167	-0.236613	-0.429413
6-A	A	6	Yes	1.49	M	8.5356	Fall	0	Yes	No	0	NA	21.6158	77.5723	110.814	53.2076	79.9177	2	1	0	0	1	0	0	1	0	1	0	0	0	1	2	1	1	3	1	0	1	0	12	16	-0.501342	-0.229285	-0.297026	0.980306	-0.552638	-0.064544	-0.277588	1.55984
50-A	A	50	No	1	M	8.3041	Fall	0	Yes	Yes	0	NA	25.1622	82.7531	168.403	88.5507	114.745	0	0	0	0	0	0	0	0	0	1	0	1	1	1	1	0	1	0	0	0	0	0	6	6	-0.232614	-0.45088	-0.206795	-0.678668	-0.507165	-0.160573	-0.284196	-0.342528
73-A	A	73	Yes	0.83367	M	8.2434	Fall	0	No	Yes	0	NA	NA	81.3868	104.641	50.5231	73.4558	2	0	0	0	0	0	0	0	0	0	0	6	0	0	5	0	0	0	0	0	0	0	3	13	-0.381108	-0.1821	-0.301451	-0.217358	-0.412866	-0.166395	-0.0686399	-0.0448572
25-A	A	25	Yes	4.6692	M	7.7775	Other	1	No	No	1	NA	18.3205	82.0144	131.155	67.7295	88.7652	3	3	0	0	2	3	0	3	5	0	6	3	3	2	0	4	3	4	6	0	0	6	15	56	-0.162077	-0.393771	-0.298064	-0.74281	-0.376949	-0.157483	-0.0447111	-0.587477
108-B	B	108	No	16.4223	M	21.9946	Football	0	No	No	0	0	19.0436	83.9093	181.359	102.701	116.731	0	0	0	0	0	0	0	0	0	0	0	0	0	0	0	0	0	0	0	0	0	0	0	0	-0.43865	-0.223641	-0.194962	0.212626	-0.5109	-0.203756	-0.220564	0.228586
37-B	B	37	No	16	M	21.8415	Lacrosse	1	No	No	1	NA	25.9163	85.8198	169.699	95.2309	116.661	0	0	0	0	0	0	0	0	0	0	0	0	0	0	0	0	0	0	0	0	0	0	0	0	-0.154416	-0.217997	-0.304719	-0.217358	-0.323336	-0.064544	-0.294424	-0.490825
88-B	B	88	No	17.5219	M	21.765	Lacrosse	1	Yes	Yes	1	0	18.181	85.4901	203.824	112.97	126.328	3	0	0	0	0	1	0	2	0	1	0	2	2	0	0	0	0	0	0	0	0	0	6	11	-0.126468	-0.53197	-0.171154	-0.0702943	0.776875	-0.126343	-0.03147	-0.587477
48-B	B	48	No	14	M	21.6942	Football	0	No	No	0	NA	22.5941	82.9944	180.314	98.2541	113.974	0	0	0	0	0	0	0	0	0	0	0	0	0	0	0	0	0	0	0	0	0	0	0	0	-0.292114	-0.58621	-0.226773	-0.365028	-0.537432	-0.20638	-0.311636	-0.342528
111-B	B	111	No	12.2955	M	21.5163	Football	0	No	No	1	0	36.5132	88.2309	175.033	92.4544	111.581	1	1	0	0	0	0	0	1	0	0	0	0	0	0	1	0	0	0	0	0	0	0	4	4	-0.343924	-0.271339	-0.268816	0.44607	-0.148104	-0.195076	-0.300185	0.643671
90-B	B	90	Yes	18.6313	M	21.3816	Basketball	1	No	No	0	0	19.5756	87.2488	125.447	79.4603	96.9733	4	4	1	0	0	0	0	4	3	0	0	3	5	4	5	0	3	0	4	0	0	6	12	46	-0.463832	-0.356559	-0.227602	-0.670565	-0.480672	-0.175941	0.640747	-0.587477
89-B	B	89	No	10.4705	M	21.3269	Football	1	No	No	0	0	29.3698	85.5655	205.356	86.2481	133.319	0	0	0	0	0	0	0	0	0	0	0	0	0	0	0	0	0	0	0	0	0	0	0	0	-0.50845	1.47351	-0.299412	-0.47761	-0.40788	0.130186	-0.302442	-0.237169
39-B	B	39	No	11	M	21.1406	Lacrosse	1	No	No	1	NA	22.7077	83.17	169.386	95.772	115.747	0	0	0	0	0	0	0	0	0	0	0	0	0	0	0	0	0	0	0	0	0	0	0	0	-0.468386	-0.356559	-0.130149	0.880472	-0.281316	-0.160573	-0.302189	1.55984
101-B	B	101	No	8.3608	F	21.0585	Field Hockey	0	No	No	1	0	25.8456	88.2351	220.272	118.654	136.632	0	0	0	0	0	0	0	0	0	0	0	0	0	0	0	0	0	0	0	0	0	0	0	0	0.264608	-0.487383	1.349	-0.579717	-0.261243	-0.170718	-0.139059	-0.237169
95-B	B	95	No	8.4806	M	20.7602	Football	1	No	No	1	0	30.1286	84.3451	182.873	107.083	137.758	0	1	0	0	0	0	0	0	0	1	1	2	0	0	1	0	0	0	0	0	0	0	5	6	-0.241623	-0.532781	-0.0477492	1.15986	0.172481	0.224656	-0.215675	-0.647035
94-B	B	94	No	8.45833	M	20.7602	Football	0	No	No	1	0	27.9765	83.3055	192.918	100.099	100.114	0	0	0	0	0	0	0	0	0	0	0	0	0	0	0	0	0	0	0	0	0	0	0	0	-0.490163	-0.38871	0.312437	-0.512445	-0.473044	-0.200794	-0.118921	-0.490825
117-B	B	117	No	12.4026	M	20.6643	Football	0	No	No	0	0	25.6757	69.2389	172.439	116.906	126.267	2	0	0	0	0	0	0	1	0	0	0	0	0	0	0	0	0	0	0	0	0	0	2	3	-0.0297417	-0.469348	-0.0714479	-0.457214	-0.356372	-0.155855	-0.193501	-0.0448572
107-B	B	107	No	12.422	M	20.5004	Football	0	No	No	1	0	23.7238	81.7819	158.278	69.6131	98.6695	0	0	0	0	0	0	0	0	0	0	0	0	0	0	0	0	0	0	0	0	0	0	0	0	-0.108309	0.963422	0.0686767	0.10181	-0.475586	-0.113428	-0.268579	-0.545025
81-B	B	81	No	13	M	20.4504	Football	0	Yes	No	0	NA	27.194	81.873	169.038	93.5356	112.378	1	1	0	0	0	0	0	0	0	1	1	1	0	0	0	0	0	0	0	0	0	0	5	5	-0.510053	-0.123924	-0.249771	-0.566288	-0.598468	-0.191357	-0.30033	-0.342528
65-B	B	65	No	13	M	20.4101	Football	0	No	No	0	NA	29.1772	84.4138	159.91	94.8437	114.924	0.8	0.5	0.1	0	0.2	0	0	0.9	0.5	0.2	0.1	0	0.7	0.6	0.2	0.3	0	0.4	0.7	0.1	0.4	0.9	3.5	7.6	-0.270408	-0.38871	1.32218	-0.202995	-0.531354	-0.132779	-0.251367	-0.490825
77-B	B	77	No	15	F	20.3609	Softball	0	Yes	No	0	NA	30.8108	85.9312	168.22	99.4517	115.037	0.1	0.1	0	0	0	0	0	0	0	0	0	0	0.1	0	0	0	0	0	0	0	0	0	0.3	0.3	-0.209121	-0.494566	-0.27135	0.212626	-0.435784	-0.172978	-0.284196	-0.342528
84-B	B	84	No	9.6817	F	20.2679	Other	0	No	No	0	NA	25.1622	88.7322	157.814	93.686	116.608	0	0	0	0	0	0	0	0	0	0	0	0	1	0	0	0	0	0	0	0	0	0	1	1	0.183884	0.458838	-0.0669463	-0.566288	-0.533658	-0.193856	-0.193501	-0.429413
100-B	B	100	No	6.4956	M	19.9282	Fall	0	No	No	1	0	17.2266	72.3074	178.003	108.397	130.939	0	0	0	0	0	0	0	0	0	0	0	0	0	0	0	0	0	0	0	0	0	0	0	0	-0.281374	-0.456475	-0.0774261	-0.345919	0.573192	0.224656	-0.233496	-0.237169
106-B	B	106	No	12.362	M	19.6927	Football	0	No	No	0	0	16.569	86.0878	168.44	95.646	96.9377	0	0	0	0	0	0	0	0	0	0	0	0	0	0	0	0	0	0	0	0	0	0	0	0	-0.143067	0.0743438	-0.176727	0.756555	-0.360898	-0.160573	-0.27322	1.55984
71-B	B	71	No	18	F	19.6819	Basketball	0	No	No	0	NA	26.4499	85.1977	176.781	97.2752	116.465	0	0	0	0	0	0	0	0	0	0	0	0	0	0	0	0	0	0	0	0	0	0	0	0	-0.526141	0.378804	-0.00685888	-0.612734	-0.398245	-0.193431	-0.306556	-0.342528
93-B	B	93	No	10.3556	M	19.6046	Football	1	No	No	1	0	23.6724	86.3849	171.202	87.2156	112.117	0	0	0	0	0	0	0	0	0	0	0	0	0	0	0	0	0	0	0	0	0	0	0	0	0.472361	0.292558	0.0299157	-0.612734	-0.576421	-0.157483	0.508747	-0.671956
102-B	B	102	No	9.3626	M	19.5608	Soccer	0	No	No	1	0	25.0091	89.1875	207.199	122.786	120.571	0	0	0	0	0	0	0	0	0	0	0	0	0	0	0	0	0	0	0	0	0	0	0	0	-0.421328	-0.413874	1.42869	-0.405164	-0.605997	-0.150578	-0.254071	-0.237169
64-B	B	64	No	16	F	19.501	Soccer	0	No	No	0	NA	20.7988	86.1382	167.755	93.9858	116.65	0	0	0	0	0	0	0	0	0	0	0	0	0	0	0	0	0	0	0	0	0	0	0	0	-0.465194	-0.308132	-0.202908	0.654575	-0.438843	-0.157483	0.239436	-0.342528
54-B	B	54	No	13	F	19.4408	Field Hockey	0	No	No	0	NA	34.7663	85.2024	169.389	94.0016	113.173	0	0	0	0	0	0	0	0	0	0	0	0	0	0	0	0	0	0	0	0	0	0	0	0	-0.382768	-0.433635	-0.144821	-0.526329	-0.111035	-0.180898	-0.0447111	-0.237169
85-B	B	85	No	11	F	19.3255	Hockey	0	No	No	0	NA	27.9934	81.3778	162.335	91.1138	114.681	1.4	0.6	0.4	0.3	0.6	0.3	0.1	1.1	1.1	0	0.2	1	0.9	0.4	0.4	0.1	0.4	0.7	0.8	0.3	0.2	0.2	4.6	11.5	-0.057321	-0.405856	-0.291343	0.321169	-0.538124	-0.201549	-0.271948	-0.0448572
112-B	B	112	No	15.5692	M	19.2654	Football	0	No	No	0	0	21.9354	77.2196	176.114	107.704	140.56	0	1	0	0	0	0	0	0	0	0	0	0	1	0	0	0	0	0	1	0	0	1	4	4	-0.320686	2.78065	0.017721	-0.415867	-0.434234	-0.160573	-0.308418	-0.671956
91-B	B	91	No	12.5442	M	19.0904	Football	1	No	No	0	0	25.6828	87.5819	212.878	101.07	139.417	1	0	0	0	0	0	0	0	0	0	0	0	0	0	0	0	0	0	0	0	0	0	1	1	-0.394855	2.47676	-0.308978	-0.638558	-0.411317	-0.143467	-0.118921	-0.671956
109-B	B	109	No	17.5119	M	19.0704	Football	0	No	No	1	0	20.7673	78.2739	195.544	111.259	120.175	0	0	0	0	0	1	0	0	0	1	2	1	1	0	0	0	0	1	1	1	1	0	9	10	-0.421328	-0.550392	2.65774	-0.544503	-0.51419	-0.184475	-0.30496	-0.545025
113-B	B	113	Yes	10.5851	M	19.0626	Football	0	Yes	No	1	0	25.6828	85.7407	181.818	91.6575	117.26	2	0	0	0	0	1	0	0	0	0	2	1	0	0	0	0	1	0	0	0	0	0	5	7	-0.270408	-0.584035	-0.0554185	-0.429447	-0.531354	-0.183792	-0.294645	1.55984
99-B	B	99	No	7.4708	F	19.0494	Other	0	No	No	1	0	24.9586	83.4785	166.064	75.7606	106.254	0	2	0	0	0	0	0	0	0	0	0	0	0	0	0	0	0	0	0	0	0	0	1	2	-0.264733	-0.590416	9.11611	-0.516434	-0.230626	-0.138278	-0.2953	-0.237169
92-B	B	92	No	9.4273	F	18.994	Soccer	0	No	No	1	0	22.4569	75.7341	159.218	81.4042	99.6452	1	2	0	0	0	0	0	1	1	0	0	0	0	0	0	0	0	0	0	0	0	0	4	5	0.306502	-0.53507	-0.203946	-0.390624	-0.278097	-0.113428	-0.21812	-0.429413
118-B	B	118	No	12.3812	F	18.9857	Soccer	0	No	No	1	0	21.6158	83.7888	229.04	121.379	131.441	0	0	0	0	0	0	0	0	0	0	0	0	0	0	0	0	0	0	0	0	0	0	0	0	-0.494901	0.404459	-0.213687	-0.725847	-0.432704	-0.176716	-0.291904	-0.703033
105-B	B	105	No	16.7459	M	18.9338	Football	0	No	No	0	0	42.2365	70.6477	176.727	97.9842	128.894	0	0	0	0	0	0	0	0	0	0	0	0	0	0	0	0	0	0	0	0	0	0	0	0	-0.013143	1.19193	-0.303047	-0.0458088	-0.535192	-0.197856	-0.220564	-0.429413
110-B	B	110	No	13.4346	M	18.8958	Football	0	No	No	1	0	26.9595	87.2372	174.769	99.4458	123.63	0	0	0	0	0	0	0	0	0	0	0	0	0	0	0	0	0	0	0	0	0	0	0	0	-0.286056	-0.153111	-0.0669463	-0.562678	-0.314603	-0.189862	0.00970912	-0.237169
103-B	B	103	Yes	10.3811	F	18.8708	Soccer	1	No	No	1	0	30.6804	83.8136	162.083	99.87	102.86	1	2	0	0	0	0	0	1	0	1	0	0	0	0	0	0	0	0	0	0	2	0	5	7	-0.346407	-0.604751	0.0767462	-0.461632	0.953084	16.1984	-0.268579	-0.725904
97-B	B	97	No	12.4778	M	18.7866	Fall	1	Yes	No	0	1	24.9586	83.2073	214.209	113.201	122.539	0	0	0	0	0	0	0	0	0	0	0	0	0	0	0	0	0	0	0	0	0	0	0	0	-0.49161	-0.285044	0.249916	-0.120022	-0.360898	-0.132779	-0.27322	-0.237169
96-B	B	96	No	9.44444	M	18.7866	Soccer	0	No	Yes	0	1	25.0568	88.9921	197.297	107.242	123.92	0	0	0	0	0	0	0	0	0	0	0	0	0	0	0	0	0	0	0	0	0	0	0	0	-0.172008	-0.599159	-0.270159	-0.151323	1.08307	-0.0238503	-0.287772	-0.429413
86-B	B	86	No	7.609	M	18.7697	Lacrosse	0	Yes	Yes	1	0	33.4472	81.4627	216.044	104.87	129.848	1	1	0	0	0	0	0	0	0	1	1	1	1	0	1	0	0	0	0	0	0	0	7	7	0.524327	-0.586004	-0.303047	0.914675	-0.193239	-0.0762837	-0.302189	4.58271
104-B	B	104	No	18.4386	M	18.6903	Football	0	Unsure	No	0	1	21.9459	83.8729	205.325	103.112	123.5	0	0	0	0	0	0	0	0	0	0	0	0	0	0	0	0	0	0	0	0	0	0	0	0	-0.204723	0.105379	-0.137152	0.815598	-0.438843	-0.200544	-0.246102	0.643671
47-B	B	47	No	14	M	18.6496	Football	0	No	No	0	NA	21.7552	86.4157	163.959	95.007	115.593	0.8	0.3	0.1	0	0	0	0.2	0.4	0.2	0	0	0	0.5	0.3	0.1	0	0.2	0.1	0.1	0	0.1	0.2	2.7	3.6	0.170478	0.378804	-0.238134	-0.698181	0.113408	-0.113428	0.177359	-0.671956
35-B	B	35	No	14	M	18.5945	Basketball	1	Yes	No	1	NA	22.9619	80.6963	169.506	96.8389	116.375	2	1	1	0	0	0	0	1	1	0	0	0	1	0	0	0	1	0	0	0	0	0	7	8	-0.440594	-0.195506	-0.287361	-0.179292	-0.572499	-0.185627	1.55537	-0.237169
46-B	B	46	No	14	M	18.581	Football	0	No	No	0	NA	27.8757	82.9905	173.864	92.777	116.612	0	0	0	0	0	0	0	0	0	0	0	0	0	0	0	0	0	0	0	0	0	0	0	0	-0.101002	-0.567059	-0.0285997	-0.508835	-0.435784	-0.201042	-0.199488	-0.342528
98-B	B	98	No	15.5653	M	18.5564	Soccer	0	No	Yes	1	0	23.7076	76.9578	176.6	91.6681	116.844	1	0	1	1	0	1	0	1	0	1	1	1	0	1	1	0	1	0	0	0	1	1	13	13	-0.184038	2.09562	-0.293272	-0.0301584	4.77505	-0.126343	0.508747	-0.743716
82-B	B	82	No	14	M	18.5066	Other	0	Yes	No	0	NA	29.2105	82.7883	178.245	96.3318	115.454	0	0	0	0	0	0	0	0	0	0	0	0	0	0	0	0	0	0	0	0	0	0	0	0	-0.168745	0.404459	-0.251886	-0.638558	-0.374545	-0.187813	-0.210523	-0.619589
2-B	B	2	No	9.6118	F	18.3895	Lacrosse	0	No	No	0	NA	14.9325	89.347	155.618	86.5801	95.2931	3	0	1	0	0	0	0	0	0	3	0	1	1	0	4	0	3	2	3	0	0	3	10	24	-0.405226	-0.489917	-0.264753	-0.74281	-0.56911	-0.159028	-0.16641	-0.490825
21-B	B	21	Yes	14.3451	M	18.1724	Hockey	0	No	No	0	NA	23.4011	84.8629	184.642	110.035	135.357	1	1	0	2	1	0	1	1	1	1	0	1	1	1	1	1	1	0	0	0	1	1	16	17	0.11993	-0.167527	-0.191723	-0.0514885	0.925113	0.0065125	-0.25929	-0.0448572
45-B	B	45	No	14	M	18.1675	Football	0	No	No	0	NA	36.4715	83.1572	170.944	98.184	117.99	0	0	0	0	0	0	0	0	0	0	0	0	0	0	0	0	0	0	0	0	0	0	0	0	-0.43133	-0.45088	-0.273518	0.556128	-0.30314	-0.180043	0.304215	-0.342528
20-B	B	20	No	10.6507	F	18.1402	Soccer	1	No	No	1	0	25.9878	81.5929	166.391	94.0833	103.901	2.57143	2.14286	0.285714	0.857143	1.57143	0.714286	0.571429	2.14286	2	1.28571	1.42857	2.28571	2.42857	1.57143	2.42857	1.28571	2.57143	1.71429	1.71429	0.428571	0.857143	1.28571	15.2857	34	0.657088	-0.195506	-0.16358	-0.725847	-0.117312	-0.168747	-0.176592	-0.0448572
58-B	B	58	Yes	16	F	17.9983	Motor Vehicle Accident	0	Yes	Yes	0	NA	26.8702	86.1555	162.825	93.5717	119.238	0	0	0	0	0	0	0	0	0	0	0	0	0	0	0	0	0	0	0	0	0	0	0	0	-0.531163	-0.418338	-0.275976	-0.579717	-0.510065	-0.143467	-0.210523	-0.342528
69-B	B	69	No	18	M	17.916	Football	1	No	No	1	NA	37.7588	85.0014	180.626	94.9358	121.049	0.428571	0.285714	0.285714	0.142857	0.142857	0	0	0.142857	0.142857	0	0	0	0.285714	0	0.142857	0	0.142857	0	0.142857	0	0	0	2.14286	6.4	-0.539732	0.233643	-0.0314817	-0.227455	-0.591288	-0.170718	-0.266029	0.228586
4-B	B	4	Yes	12.6469	F	17.8395	Softball	1	No	No	1	NA	14.6224	77.2769	169.609	87.5793	117.501	0	1	0	2	0	0	0	2	3	1	1	0	1	1	3	0	2	0	2	0	0	2	12	21	-0.336618	6.48071	-0.291343	0.10181	-0.351605	-0.202375	-0.294865	-0.490825
14-B	B	14	No	7.3327	M	17.8275	Soccer	0	No	No	1	0	23.0103	89.4288	194.078	104.663	128.58	1	1	0	0	1	0	0	0	0	0	0	1	0	0	1	0	0	0	0	0	0	0	5	5	0.845178	-0.472241	-0.269488	0.815598	-0.351605	-0.0326799	-0.29352	-0.429413
32-B	B	32	Yes	7	F	17.4095	Other	1	No	No	0	NA	25.8402	83.3682	141.075	79.1693	98.2981	2.8	1.4	1.4	0.2	0.8	0.3	0.6	2.8	2.5	0.4	0.3	1.3	1.4	0.3	0.8	0.1	0.5	0.7	1.3	0.4	0.3	0.4	8.5	21	-0.465194	-0.511279	-0.284888	-0.505226	-0.542876	-0.204909	-0.118921	-0.342528
40-B	B	40	Yes	6	F	17.2618	Motor Vehicle Accident	0	No	Yes	0	NA	38.1182	81.1086	147.279	89.9541	109.721	4	0	4	0	4	2	0	5	4	0	0	5	5	2	0	0	0	5	5	3	0	0	12	48	-0.526141	-0.476428	-0.212882	-0.09377	-0.592067	-0.206534	0.795183	-0.429413
29-B	B	29	Yes	7	NA	17.1475	Other	0	No	No	0	NA	35.4823	82.8836	164.126	91.5124	114.379	1.5	0.8	0.3	1.2	0.8	0.4	0.3	0.8	1	0.8	1	1.3	2	1.6	1.4	0.8	1.4	1	1.4	0.3	0.7	0.8	8.7	21.6	-0.162077	0.514938	-0.254592	-0.612734	0.215987	-0.064544	-0.199488	-0.429413
62-B	B	62	No	14	F	17.1192	Field Hockey	1	No	No	1	NA	22.1487	83.512	168.951	95.8413	116.049	1	1	0	0	0	0	0	0	0	0	0	0	0	0	0	0	0	0	0	0	0	0	2	2	-0.400899	-0.266796	-0.279343	1.10395	-0.411317	-0.197856	-0.0686399	0.643671
87-B	B	87	No	13.6593	M	17.0699	Football	1	No	No	0	0	24.1413	87.1249	153.305	91.7172	118.227	0	0	0	0	0	0	0	0	0	0	0	0	0	0	0	0	0	0	0	0	0	0	0	0	0.338238	-0.381004	-0.288147	-0.127595	0.172481	0.0065125	-0.28231	-0.237169
44-B	B	44	No	6	M	16.843	Football	0	No	No	0	NA	24.9956	82.2164	156.739	89.3542	104.363	3	3	4	0	1	0	0	2	0	0	0	1	1	1	2	0	0	0	0	0	0	0	9	18	-0.493256	-0.375545	-0.256097	0.785307	-0.405993	-0.180043	0.0437761	-0.490825
38-B	B	38	Yes	18	F	16.7633	Volleyball	1	Yes	No	1	NA	21.2822	85.7335	179.174	103.9	123.982	4	0	0	0	0	0	0	2	3	0	0	0	1	2	0	0	0	2	2	0	0	1	8	17	-0.536937	-0.552425	-0.257212	1.12351	-0.583203	-0.0876458	-0.241921	0.228586
55-B	B	55	No	15	F	16.7551	Soccer	0	No	No	0	NA	18.8521	82.3458	175.911	91.2338	118.144	0	0	0	0	0	0	0	0	0	0	0	0	0	0	0	0	0	0	0	0	0	0	0	0	-0.531163	-0.153111	-0.154172	-0.640678	-0.526518	-0.202598	-0.13214	-0.429413
10-B	B	10	No	14.3232	M	16.7514	Football	1	Yes	No	1	NA	21.2822	72.3697	188.633	96.1256	116.095	0	0	0	0	0	0	0	0	0	0	0	0	0	0	0	0	0	0	0	0	0	0	0	0	-0.531163	-0.557814	-0.251162	0.0614221	-0.491042	-0.184475	-0.304234	1.55984
3-B	B	3	No	10.6535	F	16.4075	Soccer	1	No	No	0	NA	18.7078	85.5713	175.718	89.5648	119.576	4	4	3	3	3	2	1	1	3	3	2	3	3	1	2	2	3	1	2	1	1	3	22	51	-0.384669	1.47351	-0.295435	0.414391	-0.563353	-0.168747	-0.306703	1.55984
66-B	B	66	Yes	6	M	16.372	Fall	0	No	Yes	0	NA	27.2592	81.2341	161.742	89.8322	103.925	3	3	3	2	2	1	3	2	2	1	1	1	0	0	0	0	0	0	0	0	0	0	12	24	-0.530056	-0.20147	-0.306667	-0.378179	-0.60407	-0.120192	-0.275149	-0.0448572
26-B	B	26	Yes	16	F	16.3453	Volleyball	1	No	No	1	NA	20.9652	82.9162	169.86	101.121	112.058	2	1	1	0	3	0	2	2	1	1	2	1	2	0	1	0	3	0	1	0	1	2	16	26	-0.187727	-0.594106	-0.0691852	-0.106139	0.317342	-0.126343	-0.292751	1.55984
13-B	B	13	No	9.3429	F	16.245	Cross-Country	0	Yes	Yes	0	NA	25.6035	87.8263	108.746	59.6366	60.5866	4	0	0	2	2	0	0	2	2	4	3	4	3	3	4	3	3	4	3	3	0	0	16	49	-0.317792	-0.530421	0.798048	-0.249568	-0.519259	-0.150578	-0.307927	0.643671
74-B	B	74	No	8	M	16.1609	Lacrosse	0	No	No	0	NA	21.5801	81.2265	172.143	95.402	113.538	1	0	0	0	0	0	0	0	0	0	0	0	0	0	0	0	0	0	0	0	0	0	1	1	-0.346407	-0.515032	-0.199859	-0.461632	-0.253694	-0.0410495	-0.302788	-0.0448572
80-B	B	80	Yes	13	M	16.0934	Football	1	Yes	No	1	NA	23.026	83.1611	166.364	92.9537	105.376	1	3	0	0	0	3	0	3	2	1	2	1	3	2	1	0	1	0	2	0	0	0	13	25	-0.143067	-0.571274	-0.176727	-0.0998282	0.573192	-0.217315	-0.220564	-0.647035
27-B	B	27	Yes	8	F	16.0732	Field Hockey	1	Yes	Yes	1	NA	30.207	82.0786	146.077	75.3905	108.915	5	3	1	4	5	3	3	4	4	4	3	4	5	5	5	4	4	3	2	2	2	3	22	78	0.733343	-0.524597	-0.0669463	0.223733	1.08307	0.171132	-0.254071	-0.237169
70-B	B	70	No	17	F	16.0565	Basketball	1	Yes	No	1	NA	34.9781	84.8806	176.671	100.183	127.367	0	0	0	0	0	0	0	0	0	0	0	0	0	0	0	0	0	0	0	0	0	0	0	0	-0.34889	-0.581739	-0.176727	1.07138	0.276716	-0.0762837	11.1224	-0.237169
8-B	B	8	No	8.4373	M	16.0427	Football	0	No	Yes	0	NA	17.7525	78.4448	86.6438	53.5311	62.3141	3	2	1	0	3	0	4	2	1	3	1	2	2	2	2	1	0	0	0	0	0	0	14	29	-0.0805024	-0.464614	-0.218484	0.436226	0.870244	0.342132	-0.284196	4.58271
83-B	B	83	Yes	16	M	15.9474	Football	0	No	No	0	NA	20.6721	83.1786	160.343	91.9294	107.595	4	0	0	0	0	0	0	2	2	1	0	1	2	2	2	0	2	0	0	0	0	0	9	18	0.106807	0.35315	-0.261899	-0.238562	-0.473044	-0.206534	-0.145978	-0.342528
53-B	B	53	Yes	17	M	15.8352	Football	0	No	No	0	NA	36.1638	83.3852	171.745	93.4258	114.523	0	0	1	0	2	0	0	3	0	0	1	0	0	0	0	0	0	0	1	0	0	1	6	9	-0.398601	-0.0528685	-0.262528	-0.202995	-0.412866	-0.17832	-0.304506	-0.545025
36-B	B	36	No	16	F	15.7695	Other Sport	1	Yes	Yes	1	NA	22.312	84.3921	172.952	96.7311	113.757	1	1	0	0	1	0	1	0	0	0	0	0	0	1	0	0	0	0	0	0	0	1	6	6	-0.539732	-0.56735	0.150262	-0.28564	-0.553333	-0.132779	-0.294424	-0.237169
18-B	B	18	No	17	M	15.7348	Football	1	No	No	1	0	38.7328	85.7997	168.688	95.236	115.515	1.875	0.625	0.25	0	0.625	0	0.625	1	0.5	0.25	0.125	0.25	1.125	0.875	0.375	0	0.375	0.375	0.625	0	0.25	0.5	7.625	12	1.16828	-0.431389	-0.303047	-0.425232	0.00744442	-0.064544	-0.250004	0.643671
57-B	B	57	No	11	F	15.6628	Soccer	1	No	No	1	NA	24.3636	86.678	167.176	90.924	113.316	0	0	0	0	0	0	0	0	0	0	0	0	0	0	0	0	0	0	0	0	0	0	0	0	-0.504435	0.165787	-0.268416	1.65855	-0.572166	-0.196617	0.0826898	-0.0448572
16-B	B	16	No	5.2953	M	15.4591	Football	0	No	No	0	NA	21.8534	85.3646	187.83	102.414	119.306	0	0	0	0	0	0	0	0	0	0	0	0	0	0	0	0	0	0	0	0	0	0	0	0	-0.103911	3.93869	-0.275976	-0.490434	-0.443015	-0.154226	-0.278107	-0.490825
17-B	B	17	No	13.4618	M	15.4103	Football	0	No	No	0	NA	22.0777	75.9122	148.026	82.6695	102.27	4	3	2	2	0	0	0	0	0	1	0	2	2	1	2	0	2	0	0	0	0	2	11	23	-0.368908	-0.418338	-0.264753	-0.336377	-0.456841	-0.180043	-0.28231	-0.342528
7-B	B	7	No	8.6007	F	15.2683	Volleyball	0	No	No	0	NA	23.75	86.6652	179.786	104.41	127.168	2	1	2	0	0	0	1	2	2	1	0	0	2	2	3	0	0	1	0	1	1	1	14	22	-0.455547	1.98905	-0.260013	0.4024	-0.444763	-0.0876458	-0.305191	1.55984
19-B	B	19	No	15	M	14.9846	Hockey	1	No	No	1	0	16.8756	83.4858	155.568	90.717	108.036	1.5	0.625	0.625	0	0.5	0	0.75	1.25	0.75	0.625	0.25	0.25	1.75	1.375	1.125	0	0.75	0.5	1.25	0	0.375	1	9.375	16	-0.429812	-0.195506	-0.28596	-0.305733	-0.0333995	-0.172978	-0.229775	-0.237169
5-B	B	5	No	21.352	F	14.9753	Lacrosse	0	Yes	No	0	NA	22.8475	86.8194	168.392	97.9442	122.905	0	0	0	0	0	0	0	0	0	0	0	0	0	0	0	0	0	0	0	0	0	0	0	0	-0.341541	-0.300042	-0.243369	-0.238562	-0.409767	-0.175167	-0.283404	1.55984
31-B	B	31	No	15	F	14.9315	Other	1	No	No	1	NA	21.7267	82.2971	161.31	88.1306	105.724	1	1	0	0	0	0	2	2	0	0	0	0	2	1	1	0	1	0	0	0	1	0	9	12	-0.227223	-0.153111	-0.149575	-0.650094	0.0285815	0.300414	-0.284981	-0.342528
115-B	B	115	Yes	17.4045	M	14.901	Football	0	Yes	No	1	0	33.7924	84.9052	152.702	83.4704	93.2665	5	3	0	0	3	0	2	4	4	0	5	1	5	5	0	5	0	0	0	0	0	0	11	42	2.35577	-0.483448	-0.228431	-0.373812	7.2552	0.0758043	-0.30268	-0.720922
24-B	B	24	No	15	M	14.8824	Hockey	1	Yes	No	1	NA	33.1995	83.7054	178.429	98.3327	115.503	0	0	0	0	0	0	0	0	0	0	0	0	1	1	0	0	0	0	0	0	0	0	2	2	-0.374965	-0.0167293	-0.234347	1.01259	-0.552638	-0.163569	0.0826898	4.58271
116-B	B	116	No	10.4165	F	14.6793	Basketball	0	No	No	1	0	23.2892	78.7188	182.649	94.9508	106.778	0	0	0	0	0	0	0	0	0	0	0	0	0	0	0	0	0	0	0	0	0	0	0	0	-0.412773	0.574066	0.131779	-0.760758	0.843346	-0.104682	0.129441	-0.429413
59-B	B	59	Yes	12	F	14.5257	Softball	0	Yes	Yes	0	NA	20.8285	83.9622	170.135	97.1054	114.012	1	0	0	0	2	0	1	0	0	1	0	1	1	1	1	0	1	2	2	0	1	0	12	15	-0.264733	0.35315	0.460798	-0.0571681	-0.055808	-0.0150208	-0.105188	0.643671
114-B	B	114	Yes	21	F	14.5176	Fall	0	Yes	No	1	0	29.4955	84.1897	145.252	71.7194	83.4281	4	4	2	0	4	0	3	4	3	1	1	2	4	6	4	5	3	0	0	0	2	5	17	57	0.218217	-0.271339	0.113411	0.332276	-0.143972	-0.186769	-0.251367	-0.342528
52-B	B	52	No	7	M	14.505	Soccer	1	Yes	No	1	NA	18.2882	81.4914	140.846	75.5436	97.3318	3	2	2	0	2	2	0	0	0	0	0	0	1	1	1	1	0	0	0	0	0	0	9	15	-0.403197	-0.505311	-0.296516	-0.734606	-0.281316	-0.104682	-0.2953	0.228586
9-B	B	9	No	13.656	M	14.4552	Fall	0	No	No	0	NA	16.1403	74.3717	63.0947	37.3913	55.5626	1	2	0	1	1	3	1	3	1	2	1	2	3	2	1	1	3	2	3	1	3	1	21	38	5.70196	-0.20147	-0.15572	-0.47761	-0.040432	-0.172978	-0.292468	1.55984
12-B	B	12	No	11.5975	F	14.4331	Soccer	0	Yes	No	0	NA	18.2439	86.7167	170.594	97.8045	114.266	2	1	1	0	0	0	0	2	1	1	1	1	1	1	3	0	1	1	1	0	0	4	15	22	0.362838	0.607177	-0.296516	0.669847	0.204127	-0.168747	0.508747	-0.342528
79-B	B	79	Yes	17	F	14.3532	Other	0	Yes	No	0	NA	25.6204	84.761	153.289	72.937	110.033	3	4	3	0	3	2	4	5	2	4	2	4	5	3	2	2	4	5	6	5	6	6	21	80	1.99956	-0.520577	0.088012	-0.202995	-0.580485	0.0065125	-0.215675	0.643671
68-B	B	68	No	6	F	14.3026	Fall	0	No	No	0	NA	18.651	81.6894	136.656	75.7737	100.429	3.77778	2.33333	1.33333	1.11111	1.55556	1.11111	1.44444	2.44444	2	1.33333	0.888889	2	1.55556	1.11111	1.77778	0.888889	1.11111	0.888889	2.11111	0.888889	0.555556	0.666667	11.2222	32.8889	-0.506847	0.35315	-0.268816	-0.0877117	-0.572499	-0.198167	-0.156679	-0.587477
51-B	B	51	No	7	M	14.0123	Football	0	No	No	0	NA	22.3756	77.5376	154.703	83.6692	99.7966	2	2	2	1	0	0	0	2	1	0	2	2	3	3	2	3	1	4	4	1	1	1	18	37	-0.494901	0.769391	-0.274027	-0.615435	-0.314603	-0.168747	3.40483	-0.490825
33-B	B	33	No	8	F	13.9521	Motor Vehicle Accident	1	No	No	1	NA	NA	82.0214	134.554	74.2904	96.1983	3	0	2	0	1	2	0	3	3	1	0	1	0	0	1	0	1	0	0	0	1	0	11	19	-0.458271	3.10124	-0.30741	0.368121	-0.440353	-0.157483	-0.281438	1.55984
23-B	B	23	Yes	12	F	13.6145	Soccer	1	Yes	No	1	NA	27.1129	83.8199	166.81	94.1391	112.36	3	2	0	0	0	0	0	1	1	1	1	1	2	2	0	2	0	1	0	1	1	0	13	19	-0.454327	-0.207434	-0.131626	-0.737307	0.460057	-0.147251	-0.250004	-0.237169
15-B	B	15	No	11.3334	F	13.5866	Soccer	1	No	No	1	0	17.679	83.7232	169.607	95.608	125.607	0	0	0	0	0	0	0	0	0	0	0	0	0	0	0	0	0	0	0	0	0	0	0	0	0.0818382	-0.413874	0.0641561	1.02998	-0.549896	-0.170718	-0.29352	0.643671
49-B	B	49	Yes	7	F	13.1666	Basketball	0	Yes	No	0	NA	15.9625	83.541	166.676	89.5444	113.993	0	0	0	0	0	0	0	0	0	0	0	0	0	0	0	0	0	0	0	0	0	0	0	0	-0.538569	-0.249701	-0.274027	0.0440551	-0.466536	-0.195076	-0.204752	-0.490825
43-B	B	43	No	6	M	13.0046	Fall	0	Yes	Yes	0	NA	21.382	82.7917	177.97	95.3066	117.317	0	0	0	0	0	0	0	0	0	0	0	0	0	0	0	0	0	0	0	0	0	0	0	0	-0.515983	-0.167527	-0.230841	0.0278998	-0.578471	-0.17832	-0.118921	0.643671
78-B	B	78	No	6	F	12.7908	Volleyball	0	Yes	No	0	NA	17.4205	82.303	163.084	85.8759	108.888	0	0	0	0	0	0	1	0	0	0	0	0	0	0	0	0	0	1	1	0	0	0	3	3	-0.146613	-0.529603	-0.304719	0.414391	-0.414754	-0.0876458	0.795183	-0.0448572
76-B	B	76	No	6	F	12.7389	Basketball	1	No	No	1	NA	19.0594	80.079	152.278	81.4687	95.4677	5	2	0	0	0	0	3	4	6	0	0	2	1	0	0	0	0	0	5	0	0	0	8	28	-0.538569	-0.195506	-0.297026	-0.483366	-0.483096	-0.187813	-0.13214	-0.587477
67-B	B	67	Yes	6	M	12.7111	Motor Vehicle Accident	0	No	Yes	0	NA	18.3205	77.5077	156.373	89.1362	111.963	3	3	4	0	3	1	0	1	0	1	2	1	2	3	4	2	1	4	1	4	2	0	18	42	-0.297051	-0.586705	-0.228431	3.00752	0.491604	-0.197856	-0.311679	1.55984
60-B	B	60	No	7	F	12.4545	Soccer	0	No	No	0	NA	20.6404	83.0892	149.732	84.2419	104.873	3	1	0	0	0	0	1	3	3	0	0	1	0	1	0	0	0	0	0	0	0	0	7	13	-0.530056	-0.378332	-0.277991	-0.533094	-0.563886	-0.195878	-0.210523	-0.429413
61-B	B	61	No	6	M	12.2218	Fall	1	No	No	1	NA	20.0419	82.1637	128.695	75.533	99.865	5	1	2	3	0	0	0	0	0	2	0	6	0	0	1	0	0	0	2	0	0	0	8	22	-0.494901	-0.359793	-0.224086	2.83726	-0.437333	-0.049419	-0.0686399	1.55984
56-B	B	56	No	7	M	11.8469	Other	0	No	No	0	NA	18.1059	84.6347	164.791	91.5976	116.11	0	0	0	0	0	0	0	0	0	0	0	0	0	0	0	0	0	0	0	0	0	0	0	0	-0.384669	0.105379	-0.25785	-0.350791	-0.425712	-0.143467	-0.185292	-0.587477
22-B	B	22	No	5.3798	F	11.7384	Soccer	1	No	No	1	NA	32.0946	85.1331	188.465	99.9653	124.411	0	1	0	0	1	3	0	1	0	1	0	2	0	0	1	0	1	0	0	0	1	1	10	13	-0.270408	-0.544308	6.6746	-0.457214	-0.420328	-0.0762837	-0.272548	-0.237169
75-B	B	75	No	7	F	11.5015	Fall	1	No	Yes	1	NA	22.4627	72.6729	159.421	77.6166	107.948	3	1	1	10	1	0	0	0	0	4	2	4	0	0	4	1	3	0	0	1	1	0	13	36	-0.38657	-0.464614	-0.243369	1.17664	-0.47031	-0.183792	-0.27322	0.643671
42-B	B	42	No	7	F	11.4181	Fall	0	No	No	0	NA	27.7372	82.5922	167.756	90.0921	114.492	0	0	0	0	0	0	0	0	0	0	0	0	0	0	0	0	0	0	0	0	0	0	0	0	-0.456767	-0.572838	-0.198906	-0.490434	-0.323336	0.224656	-0.264408	-0.342528
11-B	B	11	No	9	M	11.1004	Wrestling	1	Yes	No	1	NA	29.0985	79.8777	163.398	76.3765	97.5682	0	0	0	0	0	0	0	1	0	0	0	0	0	0	0	0	0	0	0	0	0	0	1	1	0.256876	-0.332187	-0.174441	-0.295686	-0.040432	-0.181752	-0.266902	-0.342528
30-B	B	30	Yes	21	F	10.9583	Fall	1	Yes	Yes	1	NA	14.2813	78.3198	149.708	80.2873	97.4284	4	1	0	1	4	2	3	1	3	2	5	5	6	5	5	3	5	3	2	0	0	6	19	66	0.218217	-0.356559	-0.302494	-0.766286	0.0285815	-0.120192	-0.0962006	-0.342528
28-B	B	28	Yes	16	M	10.8531	Football	1	Yes	No	1	NA	17.1831	62.3849	153.301	86.4125	109.362	3	2	0	0	5	3	1	2	1	6	2	6	6	5	6	4	6	4	1	4	3	0	19	70	0.152673	0.35315	-0.299951	-0.805614	0.172481	-0.120192	1.55537	-0.490825
72-B	B	72	Yes	7	M	10.686	Wrestling	0	No	No	0	NA	16.4185	82.2987	173.797	97.245	110.483	0	0	0	0	0	0	0	0	0	0	0	0	3	0	0	0	0	0	0	0	0	6	2	9	-0.131362	-0.559463	-0.199859	-0.731905	1.17045	-0.0876458	-0.300766	-0.237169
1-B	B	1	No	9.3742	F	10.6604	Fall	0	No	No	1	NA	22.3131	78.352	141.265	73.5407	82.4279	2	2	3	0	0	0	1	1	4	0	0	0	4	1	0	0	0	0	0	0	0	0	8	18	-0.504435	2.20218	0.577905	-0.579717	0.133727	-0.17832	-0.233496	-0.342528
34-B	B	34	No	8	M	10.2936	Hockey	1	No	Yes	1	NA	15.2991	82.7891	162.574	89.0807	110.24	0	0	0	0	0	0	0	0	0	0	0	0	0	0	0	0	0	3	2	2	0	0	3	7	-0.526141	-0.456475	-0.308978	2.07316	-0.451557	-0.120192	-0.283404	-0.237169
41-B	B	41	No	7	M	10.0755	Baseball	0	No	Yes	0	NA	19.3059	86.7257	171.378	89.0856	117.138	1	0	0	0	0	0	0	0	0	0	0	0	0	0	0	0	0	0	0	0	0	0	1	1	-0.247496	-0.266796	-0.211792	-0.28564	-0.524937	-0.200544	-0.13214	-0.750799
63-B	B	63	Yes	6	F	9.4314	Other	0	Yes	No	0	NA	15.3816	78.4888	131.325	65.6637	89.7158	2.3	1.3	0.7	0.4	1	0.3	0.5	1.4	1.6	1.2	0.3	1.4	1.4	0.8	1.6	0.3	1.3	0.4	0.5	0.3	0.3	0.1	8.9	19.4	-0.481253	-0.249701	0.113411	-0.410717	-0.5281	-0.147251	-0.220564	-0.342528
6-B	B	6	Yes	12.6257	M	8.5356	Fall	0	Yes	No	0	NA	24.4516	77.9976	126.215	68.2709	92.9578	0	1	1	0	1	0	2	1	0	0	0	0	1	2	1	0	1	0	1	0	0	3	11	15	-0.306499	-0.280352	-0.243369	0.9952	-0.376949	-0.0919859	-0.301829	4.58271
50-B	B	50	No	6	M	8.3041	Fall	0	Yes	Yes	0	NA	21.8226	77.6169	181.332	93.393	117.62	1	1	0	0	0	0	0	0	0	0	0	1	0	0	1	0	0	0	1	0	0	0	5	5	-0.39111	3.49216	-0.260013	-0.222407	-0.497677	-0.204728	-0.291904	-0.342528
73-B	B	73	Yes	6	M	8.2434	Fall	0	No	Yes	0	NA	22.2149	77.8472	153.428	80.589	98.4611	3	0	0	0	0	0	0	3	2	0	0	0	4	3	0	2	2	3	3	2	2	0	11	29	-0.292114	-0.308132	-0.253911	-0.508835	-0.374545	-0.193856	-0.290134	-0.545025
25-B	B	25	Yes	13	M	7.7775	Other	1	No	No	1	NA	21.5204	78.957	155.86	83.7561	105.338	5	4	3	0	0	0	4	2	4	2	4	5	3	4	0	0	0	2	3	0	0	0	13	45	-0.414944	-0.519717	-0.273518	-0.612734	-0.549185	-0.132779	0.999352	-0.587477
108-C	C	108	No	32.6317	M	21.9946	Football	0	No	No	0	0	21.6158	85.6118	157.197	109.877	124.118	0	0	0	0	0	0	0	0	0	0	0	0	0	0	0	0	0	0	0	0	0	0	0	0	0.225594	-0.0528685	0.121681	-0.523375	-0.596461	-0.183792	-0.185292	-0.237169
37-C	C	37	No	30.4268	M	21.8415	Lacrosse	1	No	No	1	NA	16.4185	82.265	187.075	109.777	132.066	0	0	0	0	0	0	0	0	0	0	0	0	0	0	0	0	0	0	0	0	0	0	0	0	-0.461803	0.640288	-0.0371027	0.378975	-0.538124	-0.200544	-0.308152	-0.342528
88-C	C	88	No	37.5039	M	21.765	Lacrosse	1	Yes	Yes	1	0	21.4104	87.826	206.847	121.143	137.148	0	0	0	0	0	0	0	0	0	0	0	0	0	0	0	0	0	0	0	0	0	0	0	0	-0.320686	-0.207434	-0.298469	-0.744956	-0.513574	-0.181752	0.640747	-0.490825
48-C	C	48	No	30.5942	M	21.6942	Football	0	No	No	0	NA	26.9595	87.0544	179.627	110.631	126.207	0	0	0	0	0	0	0	0	0	0	0	0	0	0	0	0	0	0	0	0	0	0	0	0	0.139196	-0.285044	-0.188303	-0.483366	0.192267	-0.126343	-0.303244	1.55984
111-C	C	111	No	30.3361	M	21.5163	Football	0	No	No	1	0	18.181	87.6461	157.421	89.8422	97.981	0	0	0	0	0	0	0	0	0	0	0	0	0	0	0	0	0	0	0	0	0	0	0	0	-0.297051	0.670491	-0.0737105	-0.373812	-0.585523	-0.120192	-0.300185	-0.237169
90-C	C	90	Yes	25.5003	M	21.3816	Basketball	1	No	No	0	0	27.194	86.3309	183.771	110.727	107.606	2	1	1	0	0	0	1	3	2	0	0	0	4	3	1	2	0	0	3	1	1	3	14	28	0.0545284	1.6252	-0.24638	-0.468927	-0.122875	-0.0762837	-0.273893	-0.0448572
89-C	C	89	No	16.6862	M	21.3269	Football	1	No	No	0	0	16.569	86.2486	162.419	74.975	109.226	0	0	0	0	0	0	0	0	0	0	0	0	0	0	0	0	0	0	0	0	0	0	0	0	-0.39111	-0.342767	-0.298064	-0.145517	-0.206787	-0.157483	-0.13214	-0.0448572
39-C	C	39	No	17.4628	M	21.1406	Lacrosse	1	No	No	1	NA	30.207	83.8729	208.523	107.089	124.376	0	0	0	0	0	0	0	0	0	0	0	0	0	0	0	0	0	0	0	0	0	0	0	0	-0.419328	-0.0628771	0.917518	0.9952	-0.510065	-0.132779	-0.304426	1.55984
101-C	C	101	No	16.6453	F	21.0585	Field Hockey	0	No	No	1	0	22.2149	88.0942	227.974	113.782	132.792	0	0	0	0	0	0	0	0	0	0	0	0	0	0	0	0	0	0	0	0	0	0	0	0	3.11583	-0.375545	-0.218484	-0.321106	0.612288	-0.175167	-0.0182289	0.228586
94-C	C	94	No	18.5833	M	20.7602	Football	0	No	No	1	0	25.6828	83.6491	190.02	101.52	141.116	0	0	0	0	0	0	0	0	0	0	0	0	0	0	0	0	0	0	0	0	0	0	0	0	-0.379448	-0.53851	-0.221366	1.45956	3.05905	0.481466	-0.0686399	-0.647035
95-C	C	95	No	15.4978	M	20.7602	Football	1	No	No	1	0	18.3205	84.9957	165.268	105.773	129.873	0	0	0	0	0	0	0	0	0	0	0	0	0	0	0	0	0	0	0	0	0	0	0	0	-0.0342815	-0.54553	-0.261271	0.0937327	-0.30314	-0.143467	-0.0872128	-0.490825
117-C	C	117	No	32.4613	M	20.6643	Football	0	No	No	0	0	19.3059	69.4836	177.101	105.24	113.891	0	0	0	0	0	0	0	0	0	0	0	0	0	0	0	0	0	0	0	0	0	0	0	0	0.000121711	-0.271339	-0.279343	-0.275189	0.00744442	-0.160573	0.508747	-0.0448572
107-C	C	107	No	30.4169	M	20.5004	Football	0	No	No	1	0	21.2822	85.5698	174.49	78.7983	104.191	0	0	0	0	0	0	0	0	0	0	0	0	0	0	0	0	0	0	0	0	0	0	0	0	-0.201048	-0.335833	-0.196196	0.131344	0.573192	-0.175941	-0.313251	0.228586
81-C	C	81	No	32.3493	M	20.4504	Football	0	Yes	No	0	NA	16.1403	83.5095	189.486	100.26	114.453	0	0	0	0	0	0	0	0	0	0	0	0	0	0	0	0	0	0	0	0	0	0	0	0	-0.468386	-0.501273	-0.0285997	-0.0301584	-0.586799	-0.196617	-0.225303	-0.0448572
65-C	C	65	No	37	M	20.4101	Football	0	No	No	0	NA	14.2813	87.4056	162.931	104.987	106.084	0	0	0	0	0	0	0	0	0	0	0	0	0	0	0	0	0	0	0	0	0	0	0	0	0.280923	-0.123924	-0.23893	-0.145517	-0.040432	-0.0326799	1.97323	-0.237169
77-C	C	77	No	36.3778	F	20.3609	Softball	0	Yes	No	0	NA	29.4955	82.2783	182.778	91.7782	105.761	0	0	0	0	0	0	0	0	0	0	0	0	0	0	0	0	0	0	0	0	0	0	0	0	-0.336618	-0.523815	0.185893	0.598031	-0.454338	-0.191792	-0.306631	0.228586
84-C	C	84	No	29.7328	F	20.2679	Other	0	No	No	0	NA	20.7988	86.736	186.333	113.906	122.392	0	0	0	0	0	0	0	0	0	0	0	0	0	0	0	0	0	0	0	0	0	0	0	0	6.92132	-0.526222	-0.174441	-0.341047	0.491604	-0.181752	-0.277003	-0.237169
100-C	C	100	No	13.4933	M	19.9282	Fall	0	No	No	1	0	29.1772	78.816	183.685	113.643	130.797	0	0	0	0	0	0	0	0	0	0	0	0	0	0	0	0	0	0	0	0	0	0	0	0	4.73427	-0.580248	0.0919419	0.0770726	3.65379	1.22609	-0.31295	-0.812074
106-C	C	106	No	30.4221	M	19.6927	Football	0	No	No	0	0	25.8456	83.4073	159.629	84.1015	105.879	0	0	0	0	0	0	0	0	0	0	0	0	0	0	0	0	0	0	0	0	0	0	0	0	1.00251	-0.4792	0.0271052	-0.196457	0.735296	-0.143467	-0.2955	-0.342528
71-C	C	71	No	32.4264	F	19.6819	Basketball	0	No	No	0	NA	36.4715	87.2821	196.639	120.497	124.493	0	0	0	0	0	0	0	0	0	0	0	0	0	0	0	0	0	0	0	0	0	0	0	0	-0.536937	-0.523042	-0.192961	-0.29142	-0.474315	-0.194282	-0.295699	-0.342528
93-C	C	93	No	19.622	M	19.6046	Football	1	No	No	1	0	27.7372	88.3283	184.921	97.245	111.171	1	0	0	0	0	0	0	0	0	0	0	0	0	0	0	0	0	0	0	0	0	0	1	1	-0.232614	-0.244696	-0.274027	-0.615435	0.460057	-0.199326	1.26002	-0.671956
102-C	C	102	No	18.5659	M	19.5608	Soccer	0	No	No	1	0	17.2266	88.8574	204.57	112.765	132.318	0	0	0	0	0	0	0	0	0	0	0	0	0	0	0	0	0	0	0	0	0	0	0	0	-0.172008	-0.559918	-0.186445	0.914675	-0.418484	-0.190923	0.0437761	-0.342528
64-C	C	64	No	37.6558	F	19.501	Soccer	0	No	No	0	NA	21.8226	86.3471	205.582	121.804	139.86	0	0	0	0	0	0	0	0	0	0	0	0	0	0	0	0	0	0	0	0	0	0	0	0	-0.501342	-0.556925	-0.204984	-0.361368	-0.344274	1.22609	0.795183	-0.545025
54-C	C	54	No	34.6222	F	19.4408	Field Hockey	0	No	No	0	NA	17.7525	79.5737	201.912	101.738	119.63	0	0	0	0	0	0	0	0	0	0	0	0	0	0	0	0	0	0	0	0	0	0	0	0	-0.0937671	-0.585134	-0.113572	1.30306	-0.40788	0.0311093	0.640747	-0.237169
85-C	C	85	No	25.4282	F	19.3255	Hockey	0	No	No	0	NA	15.9625	87.6056	151.357	90.9737	122.222	0	0	0	0	0	0	0	0	0	0	0	0	0	0	0	0	0	0	0	0	0	0	0	0	-0.0712809	-0.308132	-0.268016	0.0937327	-0.526518	-0.20531	-0.248641	-0.429413
112-C	C	112	No	30.6815	M	19.2654	Football	0	No	No	0	0	22.4569	75.5319	184.237	105.806	130.191	0	0	0	0	0	0	0	0	0	0	0	0	1	0	0	0	0	1	1	0	0	0	3	3	-0.528099	-0.537842	0.249916	0.493779	-0.226792	-0.163569	-0.312024	0.643671
91-C	C	91	No	18.4083	M	19.0904	Football	1	No	No	0	0	25.9878	82.7223	184.859	99.397	117.63	0.1	0.1	0.1	0	0.2	0	0	0.3	0	0	0.1	0	0	0	0	0	0.1	0	0.1	0	0	0.1	0.9	1.2	-0.531163	0.514938	-0.289642	-0.47761	-0.562821	-0.170718	-0.278627	-0.587477
109-C	C	109	No	33.4516	M	19.0704	Football	0	No	No	1	0	24.1732	78.7835	167.226	88.2753	122.404	0	0	0	0	0	0	0	0	0	0	0	0	0	0	0	0	0	0	0	0	0	0	0	0	-0.487198	-0.464614	0.145665	-0.133653	-0.432704	-0.172978	-0.290134	-0.490825
113-C	C	113	Yes	41.3849	M	19.0626	Football	0	Yes	No	1	0	20.6404	87.4699	173.911	101.743	120.162	1	3	0	0	0	0	1	0	0	0	0	0	0	0	0	0	0	0	0	0	0	0	3	5	-0.493256	-0.0528685	6.14256	1.65855	-0.402258	-0.202375	-0.305523	-0.237169
99-C	C	99	No	14.4804	F	19.0494	Other	0	No	No	1	0	29.3698	80.7893	170.408	85.4293	120.524	0	0	0	0	0	0	0	0	0	0	0	0	0	0	0	0	0	0	0	0	0	0	0	0	7.69082	-0.603555	-0.149575	0.414391	0.204127	1.22609	-0.263659	-0.812431
92-C	C	92	No	17.5286	F	18.994	Soccer	0	No	No	1	0	17.4205	85.707	142.553	82.1601	96.6042	0	0	0	0	0	0	0	0	0	0	0	0	0	0	0	0	0	0	0	0	0	0	0	0	0.11383	-0.54553	-0.251886	-0.498107	0.445515	2.54661	-0.156679	-0.743716
118-C	C	118	No	35.3863	F	18.9857	Soccer	0	No	No	1	0	23.4011	81.1477	215.865	120.301	140.815	0	0	0	0	0	0	0	0	0	0	0	0	0	0	0	0	0	0	0	0	0	0	0	0	-0.350507	1.6252	-0.165056	-0.331708	-0.532188	-0.196945	-0.275149	-0.703033
105-C	C	105	No	30.5722	M	18.9338	Football	0	No	No	0	0	17.1831	76.9967	163.942	107.768	129.857	0	0	0	0	0	0	0	0	0	0	0	0	0	0	0	0	0	0	0	0	0	0	0	0	0.524327	0.863592	-0.291343	0.685118	-0.440353	-0.189862	0.239436	-0.429413
110-C	C	110	No	29.5166	M	18.8958	Football	0	No	No	1	0	30.1286	87.2716	174.907	106.874	113.171	0	0	0	0	0	0	0	0	0	0	0	0	0	0	0	0	0	0	0	0	0	0	0	0	-0.543108	-0.427451	-0.0647074	-0.373812	-0.338513	-0.170718	-0.229775	-0.0448572
103-C	C	103	Yes	50.6392	F	18.8708	Soccer	1	No	No	1	0	29.0985	80.908	166.603	88.2921	105.918	3	3	0	2	0	0	0	0	0	3	0	0	2	0	2	0	0	0	0	0	0	0	6	15	0.0497758	-0.566767	-0.254592	-0.249568	1.3086	-0.135528	-0.290134	0.643671
97-C	C	97	No	18.685	M	18.7866	Fall	1	Yes	No	0	1	20.0419	79.6856	209.991	127.756	139.845	0	0	0	0	0	0	0	0	0	0	0	0	0	0	0	0	0	0	0	0	0	0	0	0	-0.232614	0.431648	-0.131626	1.2006	-0.520769	-0.185627	-0.222934	-0.237169
96-C	C	96	No	16.4333	M	18.7866	Soccer	0	No	Yes	0	1	25.1622	86.9255	195.062	105.552	125.047	0	0	0	0	0	0	0	0	0	0	0	0	0	0	0	0	0	0	0	0	0	0	0	0	-0.357005	-0.332187	-0.0314817	-0.0379836	-0.264783	-0.113428	-0.176592	-0.545025
86-C	C	86	No	13.6842	M	18.7697	Lacrosse	0	Yes	Yes	1	0	18.2439	74.4365	207.598	110.919	137.643	1	0	0	0	0	0	0	0	0	0	1	1	0	0	0	0	0	0	0	0	0	1	4	4	0.564902	-0.378332	-0.308978	-0.523375	0.403003	-0.113428	-0.233496	-0.429413
104-C	C	104	No	28.4688	M	18.6903	Football	0	Unsure	No	0	1	14.9325	85.0432	192.469	100.422	133.996	0	0	0	0	0	0	0	0	0	0	0	0	0	0	0	0	0	0	0	0	0	0	0	0	-0.204723	-0.499382	-0.24638	-0.653653	-0.268323	-0.194679	-0.311195	-0.490825
47-C	C	47	No	30.5758	M	18.6496	Football	0	No	No	0	NA	22.4627	86.1915	187.361	94.8617	117.281	0	0	0	0	0	0	0	0	0	0	0	0	0	0	0	0	0	0	0	0	0	0	0	0	-0.49161	-0.427451	-0.293758	-0.461632	-0.496684	-0.0919859	-0.0686399	-0.237169
35-C	C	35	No	49.3677	M	18.5945	Basketball	1	Yes	No	1	NA	21.7552	80.9587	188.45	99.8379	124.399	0	0	0	0	0	0	0	0	0	0	0	0	1	0	0	0	0	0	0	0	0	0	1	1	-0.53227	-0.42942	-0.144821	-0.434572	-0.501015	-0.160573	0.388894	-0.619589
46-C	C	46	No	30.6154	M	18.581	Football	0	No	No	0	NA	35.257	82.8438	185.85	109.321	128.768	0	0	0	0	0	0	0	0	0	0	0	0	0	0	0	0	0	0	0	0	0	0	0	0	0.49191	-0.507642	-0.23893	2.79258	0.776875	-0.0326799	-0.199488	1.55984
98-C	C	98	No	23.6364	M	18.5564	Soccer	0	No	Yes	1	0	22.7077	76.8831	189.506	117.669	129.754	0	0	0	0	0	0	0	1	0	0	0	0	0	0	0	0	0	0	0	0	1	1	3	3	0.038781	-0.239692	-0.248018	0.0854026	0.821295	-0.185627	-0.0872128	-0.587477
82-C	C	82	No	32.483	M	18.5066	Other	0	Yes	No	0	NA	18.8521	84.6789	185.506	87.3561	123.549	0	0	0	0	0	0	0	0	0	0	0	0	0	0	0	0	0	0	0	0	0	0	0	0	0.0935424	-0.308132	-0.244169	-0.598094	-0.487188	-0.184475	-0.265157	-0.703033
2-C	C	2	No	23.6258	F	18.3895	Lacrosse	0	No	No	0	NA	26.8702	88.3145	183.285	94.8757	109.471	0	0	0	0	0	0	0	0	0	0	0	0	0	0	0	0	0	0	0	0	0	0	0	0	-0.506847	-0.58621	-0.226773	-0.222407	-0.459305	-0.0963259	-0.262008	0.228586
21-C	C	21	Yes	58.2691	M	18.1724	Hockey	0	No	No	0	NA	18.1059	81.3	198.934	100.994	122.504	1	1	0	1	1	0	0	1	0	1	1	1	1	1	1	1	1	0	0	0	1	0	14	14	0.280923	-0.4469	-0.244169	1.2006	0.30423	-0.0326799	-0.196494	0.643671
45-C	C	45	No	30.6463	M	18.1675	Football	0	No	No	0	NA	17.7525	83.4912	152.364	81.3422	107.308	1	1	1	0	0	0	0	0	0	0	0	0	0	0	0	0	1	0	0	0	0	0	4	4	-0.197374	-0.249701	-0.278791	1.02998	-0.206787	-0.126343	-0.210523	0.228586
20-C	C	20	No	24.6465	F	18.1402	Soccer	1	No	No	1	0	NA	82.7541	176.17	97.4095	117.116	0	0	0	0	0	0	0	0	0	0	0	0	0	0	0	0	0.1	0	0	0	0	0	0.1	2	-0.238998	-0.289735	-0.266558	-0.480488	-0.47031	-0.193052	-0.0872128	0.643671
58-C	C	58	Yes	30.6121	F	17.9983	Motor Vehicle Accident	0	Yes	Yes	0	NA	21.9459	85.7919	163.909	72.8155	84.9366	1	0	1	0	0	1	0	0	0	0	0	1	1	0	1	0	4	0	0	0	0	0	7	10	-0.472557	-0.280352	-0.253911	0.270936	-0.56673	-0.0963259	-0.105188	-0.237169
69-C	C	69	No	34.6572	M	17.916	Football	1	No	No	1	NA	27.9934	89.8309	169.743	93.9994	118.653	0	0	0	0	0	0	0	0	0	0	0	0	0	0	0	0	0	0	0	0	0	0	0	0	-0.526141	4.47517	0.0242947	-0.238562	-0.567898	-0.194282	-0.290134	0.643671
4-C	C	4	Yes	26.4993	F	17.8395	Softball	1	No	No	1	NA	17.679	79.9374	177.49	83.0234	114.563	1	0	0	0	1	0	1	1	1	0	0	0	1	0	0	0	0	1	2	0	0	0	8	9	-0.479352	-0.223641	-0.289642	-0.390624	0.262314	-0.104682	-0.112055	-0.429413
14-C	C	14	No	14.337	M	17.8275	Soccer	0	No	No	1	0	30.6804	90.0641	206.543	109.771	122.152	0	0	0	0	0	0	0	0	0	0	0	0	0	0	0	0	0	0	0	0	0	0	0	0	3.6067	-0.529603	-0.152624	0.0278998	0.554459	-0.109055	-0.281874	-0.587477
32-C	C	32	Yes	30.4252	F	17.4095	Other	1	No	No	0	NA	24.9586	86.0262	151.778	85.4891	112.064	1	1	0	0	0	0	0	2	0	0	0	0	0	0	0	0	0	0	0	0	0	1	4	5	-0.358622	0.105379	-0.229255	-0.483366	-0.306219	0.130186	-0.296617	-0.490825
40-C	C	40	Yes	32.519	F	17.2618	Motor Vehicle Accident	0	No	Yes	0	NA	25.0091	64.769	142.595	82.0376	107.483	3	2	3	0	0	0	2	2	0	1	1	1	2	1	1	0	0	4	3	1	0	1	15	28	-0.533788	-0.467898	0.0731973	-0.106139	-0.605115	-0.201807	-0.0182289	-0.237169
29-C	C	29	Yes	31	NA	17.1475	Other	0	No	No	0	NA	21.382	82.5588	172.29	94.8225	116.741	0	0	0	0	2	2	0	0	0	1	0	0	0	0	1	0	0	0	1	1	0	0	6	8	0.362838	0.0144625	-0.276628	-0.572876	0.0862915	-0.0150208	1.97323	-0.490825
62-C	C	62	No	30.7114	F	17.1192	Field Hockey	1	No	No	1	NA	33.4472	85.0608	163.07	88.3359	117.91	0	0	0	0	0	0	0	0	0	0	0	0	0	0	0	0	0	0	0	0	0	0	0	0	-0.162077	-0.470798	-0.0576574	-0.133653	-0.412866	-0.185051	-0.229775	-0.237169
87-C	C	87	No	20.6577	M	17.0699	Football	1	No	No	0	0	25.0568	84.7841	160.498	86.265	113.169	0	0	0	0	0	0	0	0	0	0	0	0	0	0	0	0	0	0	0	0	0	0	0	0	1.70384	-0.353324	-0.218484	-0.321106	1.00112	0.224656	-0.258379	-0.429413
44-C	C	44	No	33.3343	M	16.843	Football	0	No	No	0	NA	30.8108	80.9267	151.891	81.7265	93.7064	0	0	0	0	0	0	0	0	0	0	0	0	0	0	0	0	0	0	0	0	0	0	0	0	-0.244247	-0.472241	-0.279896	-0.279859	-0.467847	-0.193431	-0.199488	-0.725904
38-C	C	38	Yes	25.6415	F	16.7633	Volleyball	1	Yes	No	1	NA	19.0594	82.0702	183.611	110.281	127.919	3	0	0	0	0	0	0	0	1	0	0	0	0	2	0	0	0	2	1	0	0	0	5	9	-0.440594	-0.539178	-0.264753	0.212626	-0.446511	-0.132779	-0.145978	0.228586
55-C	C	55	No	29.6253	F	16.7551	Soccer	0	No	No	0	NA	24.4516	78.9684	143.302	91.5987	115.942	0	0	0	0	0	0	0	0	0	0	0	0	0	0	0	0	0	0	0	0	0	0	0	0	-0.370908	-0.0356803	-0.0398417	-0.505226	-0.60059	-0.163569	0.0826898	0.228586
10-C	C	10	No	28.3358	M	16.7514	Football	1	Yes	No	1	NA	23.6724	74.7643	201.912	101.738	119.63	0	0	0	0	0	0	0	0	0	0	0	0	0	0	0	0	0	0	0	0	0	0	0	0	0.611832	-0.304087	-0.272179	-0.382546	0.0590953	-0.172978	-0.284981	0.643671
3-C	C	3	No	17.5816	F	16.4075	Soccer	1	No	No	0	NA	27.1129	86.7182	178.283	101.442	128.305	0	0	0	0	0	0	0	0	0	0	0	0	0	0	0	0	1	0	0	0	0	1	2	2	-0.328319	-0.541638	-0.288147	0.756555	0.445515	-0.0963259	-0.296378	4.58271
66-C	C	66	Yes	29.7112	M	16.372	Fall	0	No	Yes	0	NA	24.1413	81.5186	169.914	85.3524	84.0283	0	1	1	0	0	0	1	1	1	0	0	1	0	0	0	0	0	0	0	0	0	3	7	9	-0.524254	-0.435881	-0.199859	0.0359775	-0.463953	-0.195076	-0.246102	-0.237169
26-C	C	26	Yes	36.6934	F	16.3453	Volleyball	1	No	No	1	NA	15.3816	90.6429	164.221	111.399	125.191	1	0	1	0	0	0	1	0	0	1	0	1	1	0	1	0	0	0	0	0	0	2	8	9	0.0145214	-0.403339	-0.277991	-0.508835	0.554459	-0.0963259	-0.261104	0.228586
13-C	C	13	No	23.3241	F	16.245	Cross-Country	0	Yes	Yes	0	NA	39.1554	89.093	153.73	72.26	121.637	1	0	0	0	0	0	0	0	0	0	0	0	1	0	0	0	0	0	0	0	0	1	3	3	-0.253143	-0.461486	3.27481	0.598031	0.317342	-0.150578	-0.305433	1.55984
74-C	C	74	No	32.5688	M	16.1609	Lacrosse	0	No	No	0	NA	24.9956	88.1652	198.249	117.386	139.831	0	0	0	0	0	0	0	0	0	0	0	0	0	0	0	0	0	0	0	0	0	0	0	0	-0.180789	-0.603012	-0.0928267	0.344771	0.123567	0.481466	-0.112055	-0.0448572
80-C	C	80	Yes	35.6022	M	16.0934	Football	1	Yes	No	1	NA	22.0777	83.1557	185.79	94.2008	111.893	0	1	0	0	0	0	0	1	0	1	1	0	1	1	0	0	0	0	0	0	0	0	6	6	-0.191415	0.233643	-0.192961	2.13476	-0.026367	-0.195076	-0.204752	-0.490825
27-C	C	27	Yes	38.3921	F	16.0732	Field Hockey	1	Yes	Yes	1	NA	22.312	86.1651	150.571	82.7301	99.495	3	3	2	1	3	4	3	4	4	3	3	2	4	4	3	3	3	2	3	2	2	3	22	64	-0.353756	-0.312376	-0.192961	-0.139712	-0.311345	0.0311093	-0.118921	-0.545025
70-C	C	70	No	46.6056	F	16.0565	Basketball	1	Yes	No	1	NA	22.3131	80.5265	167.848	101.847	117.161	0	0	0	0	0	0	0	0	0	0	0	0	0	0	0	0	0	0	0	0	0	0	0	0	-0.177541	-0.604058	-0.188303	-0.405164	-0.0199703	-0.113428	1.97323	0.228586
8-C	C	8	No	22.3052	M	16.0427	Football	0	No	Yes	0	NA	23.7238	87.6226	172.85	70.1652	114.276	0	0	0	0	0	0	0	0	0	0	0	0	0	0	0	0	0	0	0	0	0	0	0	0	-0.0389632	-0.386194	-0.224086	1.08766	1.39533	0.0909485	-0.292468	0.643671
83-C	C	83	Yes	29.6332	M	15.9474	Football	0	No	No	0	NA	27.8757	87.2152	184.226	92.2572	126.171	3	0	0	0	0	0	0	2	1	0	0	0	0	0	0	0	0	0	0	0	0	0	3	6	1.75562	-0.0262048	-0.0993766	-0.331708	-0.30314	-0.155855	-0.220564	-0.429413
53-C	C	53	Yes	29.6796	M	15.8352	Football	0	No	No	0	NA	27.9765	78.4631	179.394	90.5328	124.719	0	0	0	0	0	0	1	2	0	0	1	1	0	1	0	0	0	0	0	0	0	1	6	7	0.256876	-0.574452	-0.290919	0.212626	0.30423	-0.126343	-0.3088	0.228586
36-C	C	36	No	22.4619	F	15.7695	Other Sport	1	Yes	Yes	1	NA	34.7663	84.0686	197.057	109.71	121.651	0	0	0	0	0	0	0	0	0	0	0	0	0	0	0	0	1	0	0	0	0	0	1	1	-0.392983	-0.44889	-0.280568	-0.390624	-0.333507	-0.0876458	-0.27322	-0.587477
18-C	C	18	No	24	M	15.7348	Football	1	No	No	1	0	24.9586	85.1326	176.043	98.7525	119.834	0.444444	0	0	0	0	0	0	0.222222	0.111111	0	0	0	0	0	0	0	0.111111	0	0	0	0	0	0.555556	0	2.06812	-0.582065	-0.248018	-0.382546	4.43189	0.171132	-0.286248	-0.587477
57-C	C	57	No	24.695	F	15.6628	Soccer	1	No	No	1	NA	20.7673	80.0462	182.274	111.849	127.6	0	0	0	0	0	0	0	0	0	0	0	0	0	0	0	0	0	0	0	0	0	0	0	0	-0.440594	-0.461486	1.6496	1.26217	0.0681739	-0.154226	3.40483	-0.342528
16-C	C	16	No	12.3039	M	15.4591	Football	0	No	No	0	NA	29.2105	84.4664	182.695	92.682	119.403	0	0	0	0	0	0	0	0	0	0	0	0	0	0	0	0	0	0	0	0	0	0	0	0	0.139196	0.863592	-0.274027	-0.615435	0.897142	-0.204547	-0.229775	-0.237169
17-C	C	17	No	27.3781	M	15.4103	Football	0	No	No	0	NA	21.2822	79.3204	155.464	84.3993	97.7853	0	0	0	0	0	0	0	0	0	0	0	0	0	0	0	0	0	0	0	0	0	0	0	0	-0.487198	1.19193	0.553544	-0.25916	-0.454338	-0.201807	-0.262008	-0.0448572
7-C	C	7	No	15.5667	F	15.2683	Volleyball	0	No	No	0	NA	18.2882	85.5151	187.631	102.595	129.781	0	0	0	0	0	0	0	0	0	0	0	0	0	0	0	0	0	0	0	0	0	0	0	0	-0.436707	-0.123924	-0.191723	-0.622301	-0.250246	-0.0326799	-0.264408	0.228586
19-C	C	19	No	22.6354	M	14.9846	Hockey	1	No	No	1	0	15.2991	82.2644	173.761	102.006	121.153	0	0	0	0	0	0	0	0	0	0	0	0	0	0	0	0	0.111111	0	0	0	0	0	0.111111	2	1.29214	-0.123924	-0.270755	-0.172729	-0.33601	-0.194282	3.40483	-0.429413
5-C	C	5	No	28.34	F	14.9753	Lacrosse	0	Yes	No	0	NA	36.5132	89.3919	170.247	98.1344	111.9	0	0	0	0	0	0	0	0	0	0	0	0	0	0	0	0	0	0	0	0	0	0	0	0	-0.288	-0.472241	-0.225392	0.0440551	-0.33601	-0.0762837	-0.303951	1.55984
31-C	C	31	No	40	F	14.9315	Other	1	No	No	1	NA	25.9163	84.4263	179.377	82.7459	122.517	1	0	0	0	0	0	0	0	0	0	0	0	0	0	0	0	0	0	0	0	0	0	1	1	0.668792	-0.55598	4.96549	-0.725847	1.39533	0.383849	-0.229775	0.228586
115-C	C	115	Yes	29.6462	M	14.901	Football	0	Yes	No	1	0	42.2365	89.4177	146.274	67.7296	93.1611	3	2	0	0	0	0	0	2	2	0	2	0	2	3	0	3	0	0	0	0	0	0	8	19	2.2781	-0.4469	-0.28596	0.321169	0.317342	-0.0326799	-0.308268	-0.429413
24-C	C	24	No	29.5808	M	14.8824	Hockey	1	Yes	No	1	NA	23.7076	81.7899	165.309	78.3354	105.407	0	0	0	0	0	0	0	0	0	0	0	0	0	0	0	0	0	0	0	0	0	0	0	0	0.544473	-0.560373	-0.1402	1.90909	2.53992	0.481466	-0.240189	-0.342528
116-C	C	116	No	31.3792	F	14.6793	Basketball	0	No	No	1	0	14.6224	80.1592	188.124	92.9197	91.1108	0	0	0	0	0	0	0	0	0	0	0	0	0	0	0	0	0	0	0	0	0	0	0	0	-0.466556	2.20218	-0.285346	-0.551167	-0.297419	-0.197856	-0.193501	-0.756608
59-C	C	59	Yes	32.4118	F	14.5257	Softball	0	Yes	Yes	0	NA	37.7588	85.5416	171.613	82.8753	118.587	0	0	0	0	0	0	0	0	0	1	0	0	1	1	1	0	1	1	1	0	0	0	7	7	-0.168745	-0.304087	-0.243369	-0.452973	-0.308782	0.224656	-0.29352	-0.0448572
114-C	C	114	Yes	36.4569	F	14.5176	Fall	0	Yes	No	1	0	19.5756	79.9728	126.039	74.6878	74.4544	5	3	2	5	5	4	2	2	2	2	2	3	3	3	4	3	4	0	0	0	4	2	19	60	0.33052	0.640288	-0.284431	-0.0198089	0.672938	-0.190923	-0.309941	-0.0448572
52-C	C	52	No	30.4753	M	14.505	Soccer	1	Yes	No	1	NA	22.5941	81.8965	158.325	94.7448	117.085	0	0	0	0	0	0	0	0	0	0	0	0	0	0	0	0	0	0	0	0	0	0	0	0	-0.493256	-0.501273	-0.294311	-0.295686	-0.365244	-0.0876458	-0.306266	0.228586
9-C	C	9	No	29.6493	M	14.4552	Fall	0	No	No	0	NA	25.6035	86.0488	154.205	83.5827	89.6261	0	0	0	0	0	1	0	1	0	0	0	0	1	1	0	0	0	0	0	0	0	0	4	4	2.03184	1.47351	-0.291767	-0.526329	-0.287236	-0.162071	-0.105188	-0.0448572
12-C	C	12	No	29.3128	F	14.4331	Soccer	0	Yes	No	0	NA	18.7078	87.863	172.796	89.2608	113.246	0	0	0	0	0	0	0	0	0	0	0	0	0	0	0	0	0	0	0	0	0	0	0	0	-0.309025	0.17984	-0.30741	-0.792336	-0.531354	-0.205488	-0.220564	-0.342528
79-C	C	79	Yes	37.5237	F	14.3532	Other	0	Yes	No	0	NA	20.9652	79.2488	175.89	79.9234	100.11	3	4	1	1	3	3	5	6	3	3	2	2	3	5	3	5	2	5	6	4	5	4	22	78	-0.143067	-0.483448	0.185893	-0.670565	0.0360511	-0.179182	-0.185292	-0.429413
68-C	C	68	No	39.6655	F	14.3026	Fall	0	No	No	0	NA	23.026	87.7903	136.658	89.6857	101.142	1	1	0	0	0	0	0	0	0	0	0	0	0	0	0	0	0	0	0	0	0	0	2	2	-0.317792	-0.249701	-0.256097	-0.0998282	-0.483096	-0.187813	-0.2602	-0.703033
51-C	C	51	No	34.6548	M	14.0123	Football	0	No	No	0	NA	25.6757	82.4088	164.096	71.0532	104.479	1	1	0	0	0	0	0	0	0	0	0	0	1	0	0	0	1	0	0	0	0	0	4	4	0.0287083	-0.403339	-0.292277	0.20581	-0.501968	-0.180898	-0.295699	1.55984
33-C	C	33	No	28.7183	F	13.9521	Motor Vehicle Accident	1	No	No	1	NA	21.9354	87.3873	207.628	87.165	122.064	0	0	0	0	0	0	0	1	0	0	0	0	0	0	0	0	0	0	0	0	0	0	1	1	0.0599194	-0.285044	-0.212882	-0.0249836	0.870244	0.775282	-0.272548	-0.71594
23-C	C	23	Yes	39.3414	F	13.6145	Soccer	1	Yes	No	1	NA	38.7328	86.2861	113.833	80.2944	96.3433	1	1	0	0	0	0	0	1	0	1	1	0	4	4	1	4	1	1	0	0	0	0	11	20	0.515177	-0.0167293	-0.0863721	-0.238562	1.39533	0.300414	-0.277588	-0.342528
15-C	C	15	No	25.3467	F	13.5866	Soccer	1	No	No	1	0	16.8756	85.1188	170.736	94.2933	120.592	0	0	0	0	0	0	0	0	0	0	0	0	0	0	0	0	0	0	0	0	0	0	0	0	-0.25554	-0.4469	0.488426	0.0196959	-0.476878	0.383849	-0.302069	-0.342528
49-C	C	49	Yes	30.6079	F	13.1666	Basketball	0	Yes	No	0	NA	25.6828	87.7688	194.588	83.4356	117.668	0	0	0	1	1	0	0	0	0	0	0	0	1	0	1	0	1	0	0	0	0	0	5	5	-0.511557	2.47676	-0.226773	-0.365028	0.104369	0.0311093	-0.240189	-0.725904
43-C	C	43	No	36.7047	M	13.0046	Fall	0	Yes	Yes	0	NA	26.4499	76.9679	168.31	77.7148	125.047	0	0	0	0	0	0	0	0	0	0	0	0	0	0	0	0	0	0	0	0	0	0	0	0	0.280923	-0.413874	-0.261271	-0.172729	0.821295	-0.147251	0.0826898	-0.490825
78-C	C	78	No	36.6394	F	12.7908	Volleyball	0	Yes	No	0	NA	23.2892	84.4146	181.569	85.5307	112.455	0	0	0	0	0	0	0	0	0	0	0	0	0	0	0	0	0	0	0	0	0	0	0	0	1.31377	-0.425283	-0.176727	-0.254364	0.63265	-0.0762837	-0.254071	-0.342528
76-C	C	76	No	30.4657	F	12.7389	Basketball	1	No	No	1	NA	22.9619	78.5239	168.468	81.8216	89.4764	0	0	0	0	0	0	0	0	0	0	0	0	0	0	0	0	0	0	0	0	0	0	0	0	1.03869	-0.48865	-0.202908	-0.238562	3.38266	-0.0762837	-0.300014	-0.460119
67-C	C	67	Yes	28.4844	M	12.7111	Motor Vehicle Accident	0	No	Yes	0	NA	35.5709	79.3035	151.176	73.5322	87.4056	0	0	0	0	0	0	0	0	0	0	0	0	1	0	0	0	0	2	0	2	1	0	4	6	-0.368908	-0.398761	-0.292277	1.3672	-0.320598	-0.172978	-0.310587	4.58271
60-C	C	60	No	34.7001	F	12.4545	Soccer	0	No	No	0	NA	25.8402	89.1773	171.671	91.5401	107.984	0	0	0	0	0	0	0	0	0	0	0	0	0	0	0	0	0	0	0	0	0	0	0	0	-0.514522	-0.174813	-0.301451	-0.166949	-0.40788	-0.143467	-0.286697	0.228586
61-C	C	61	No	33.7352	M	12.2218	Fall	1	No	No	1	NA	33.1995	82.1342	144.716	75.0969	92.0967	3	0	0	0	0	0	0	0	0	0	0	1	0	0	0	0	0	0	0	0	0	0	2	4	-0.394855	-0.1821	-0.200812	-0.547835	-0.148104	-0.143467	-0.278107	-0.725904
56-C	C	56	No	40	M	11.8469	Other	0	No	No	0	NA	23.75	85.737	174.634	97.0606	120.055	0	0	0	0	0	0	0	0	0	0	0	0	1	0	0	0	0	0	0	0	0	0	1	1	-0.398601	-0.312376	-0.262528	0.800326	-0.459305	-0.140872	-0.303244	-0.0448572
22-C	C	22	No	40.3527	F	11.7384	Soccer	1	No	No	1	NA	23.0103	84.2089	188.9	76.6834	124.037	0	0	0	0	0	0	0	0	0	0	0	0	0	0	0	0	0	1	0	0	1	0	2	2	-0.483155	-0.1821	0.291978	-0.610033	-0.474315	-0.162071	-0.269954	-0.237169
75-C	C	75	No	31.5392	F	11.5015	Fall	1	No	Yes	1	NA	21.5801	87.1561	164.873	107.274	140.545	0	0	0	0	0	0	0	0	0	0	0	0	0	0	1	0	0	0	0	0	0	0	1	1	0.0997846	-0.0528685	-0.277309	0.862171	-0.271601	-0.126343	-0.222934	0.643671
42-C	C	42	No	36.3806	F	11.4181	Fall	0	No	No	0	NA	21.8534	83.4421	112.575	53.5386	77.2117	0	0	0	0	0	0	0	0	0	0	0	0	0	0	0	0	0	0	0	0	0	0	0	0	-0.501342	-0.572411	-0.297026	-0.120022	-0.420328	-0.157483	-0.296812	-0.237169
11-C	C	11	No	17.3017	M	11.1004	Wrestling	1	Yes	No	1	NA	27.2592	79.3844	182.158	87.3919	101.714	0	0	0	0	0	0	0	1	0	0	0	0	0	0	0	0	0	0	0	0	0	0	1	1	-0.466556	1.6252	-0.207866	-0.675412	0.0435206	-0.186769	-0.199488	-0.490825
30-C	C	30	Yes	48.6719	F	10.9583	Fall	1	Yes	Yes	1	NA	22.8475	82.2543	147.51	75.8588	101.805	0	0	0	0	2	2	2	0	0	2	1	3	2	1	1	2	3	0	0	0	0	0	11	21	-0.108309	-0.375545	-0.27135	-0.529711	0.239706	-0.0963259	-0.204752	-0.619589
28-C	C	28	Yes	44.6473	M	10.8531	Football	1	Yes	No	1	NA	34.9781	56.1612	136.138	82.1461	92.1632	2	0	0	0	1	2	3	0	2	4	2	5	6	6	2	2	6	0	3	0	6	0	15	52	-0.540895	-0.217997	-0.269488	-0.133653	-0.487188	-0.0326799	0.388894	-0.237169
72-C	C	72	Yes	32.6859	M	10.686	Wrestling	0	No	No	0	NA	20.5244	64.884	126.634	76.0727	73.0829	0	0	0	2	0	0	0	0	0	1	0	0	4	0	0	0	3	5	6	0	6	6	8	33	0.587799	-0.503477	-0.261899	0.198995	0.385461	7.00915	-0.28919	-0.619589
1-C	C	1	No	30.3294	F	10.6604	Fall	0	No	No	1	NA	24.3636	83.9006	162.527	76.9354	102.5	1	0	0	0	0	0	0	0	1	0	0	0	1	0	0	0	0	0	0	0	0	0	3	3	-0.294582	0.136656	1.349	-0.698181	-0.558939	-0.189862	-0.280531	-0.671956
34-C	C	34	No	38.7216	M	10.2936	Hockey	1	No	Yes	1	NA	21.7267	83.6645	144.587	69.9199	91.4433	0	0	0	0	0	0	0	0	0	0	0	0	0	0	0	0	0	1	0	1	0	0	2	2	-0.479352	0.105379	-0.198906	0.00354061	-0.425712	-0.177518	0.795183	-0.0448572
41-C	C	41	No	30.6585	M	10.0755	Baseball	0	No	Yes	0	NA	33.7924	77.9691	180.212	80.6797	117.193	0	0	0	0	0	0	0	0	0	0	0	0	0	0	0	0	0	0	0	0	0	0	0	0	-0.487198	-0.1821	-0.0398417	-0.640678	-0.469078	-0.202598	2.47994	-0.490825
63-C	C	63	Yes	51.6971	F	9.4314	Other	0	Yes	No	0	NA	18.651	84.8779	144.262	88.2556	102.663	0	0	3	0	0	0	0	0	0	0	0	0	0	0	0	0	1	0	2	0	0	0	3	6	-0.286056	-0.335833	-0.144821	-0.354249	-0.444763	-0.0876458	0.0437761	-0.647035
6-C	C	6	Yes	26.6031	M	8.5356	Fall	0	Yes	No	0	NA	22.3756	78.0091	148.525	73.1399	93.9101	0	0	1	0	1	0	0	0	0	0	0	0	0	1	0	0	0	0	0	0	0	3	4	6	-0.533788	-0.522269	-0.0598962	0.519274	-0.463953	-0.0876458	-0.308561	4.58271
50-C	C	50	No	38.6336	M	8.3041	Fall	0	Yes	Yes	0	NA	25.6204	85.7637	123.288	58.7553	86.2862	0	0	0	0	0	0	0	0	0	0	0	0	0	0	0	0	0	0	0	0	0	0	0	0	0.218217	0.404459	-0.292277	-0.156246	-0.351605	-0.160573	-0.291341	-0.237169
73-C	C	73	Yes	30.4191	M	8.2434	Fall	0	No	Yes	0	NA	32.0946	80.2259	138.396	58.366	84.3397	0	0	0	6	0	0	0	0	4	0	0	0	0	2	0	0	0	6	0	0	0	4	5	22	-0.502888	-0.308132	-0.297545	-0.079003	-0.596461	-0.207259	-0.306556	-0.545025
25-C	C	25	Yes	32.5627	M	7.7775	Other	1	No	No	1	NA	21.5204	75.7488	120.289	56.3262	71.9963	3	2	0	0	0	0	2	1	0	1	0	2	0	0	0	2	0	0	0	0	0	0	7	13	-0.410603	-0.167527	-0.298064	-0.74281	-0.179492	-0.160573	1.26002	-0.780294
[truncated: 258 more columns]

## Sheet: Table S2
	Enrollment (4.5 days post-injury)			Follow-up #1 (11.7 days)			Follow-up #2 (30.1 days)
	V	p.value	FDR	V	p.value	FDR	V	p.value	FDR
Acaryochloris	1163.5	0.33495	0.98229	1224.5	0.55709	1	1422.5	0.52842	0.97091
Acholeplasma	1476	0.33651	0.98229	1583	0.1047	0.86141	1161.5	0.32878	0.97091
Acidihalobacter	1423.5	0.52437	0.98229	1337.5	0.91632	1	1544.5	0.16622	0.97091
Acidipropionibacterium	1245.5	0.6474	0.98229	1461	0.38518	1	1241	0.62755	0.97091
Acidovorax	1153	0.30345	0.98229	1115.5	0.20737	1	1212.5	0.5084	0.97091
Acinetobacter	1032	0.075544	0.98229	1213.5	0.51231	1	1058	0.10597	0.97091
Actinobacillus	1342	0.89428	0.9865	1311.5	0.96056	1	1398.5	0.62973	0.97091
Actinomyces	1546.5	0.16071	0.98229	1432	0.48817	1	1352.5	0.84261	0.97091
Aerococcus	1578.5	0.1108	0.98229	1323.5	0.98521	1	926.5	0.01514	0.788
Aeromicrobium	1422	0.53045	0.98229	1439.5	0.46204	1	1232.5	0.59078	0.97091
Aeromonas	1028	0.071601	0.98229	1284.5	0.82874	1	1101	0.17687	0.97091
Aggregatibacter	1747	0.0083778	0.98229	1664	0.033724	0.86141	1521.5	0.21404	0.97091
Agromyces	1166.5	0.34432	0.98229	1384	0.69471	1	1274	0.77854	0.97091
Akkermansia	1052.5	0.098902	0.98229	1090.5	0.15697	0.95477	1401.5	0.61664	0.97091
Aliivibrio	1563.5	0.13312	0.98229	1291.5	0.86261	1	1352	0.84564	0.97091
Alistipes	1332	0.94334	0.9865	1774	0.0050649	0.46216	1318	0.9926	0.99753
Allokutzneria	1412	0.57172	0.98229	1010	0.055764	0.86141	1050	0.095782	0.97091
Alteromonas	1265.5	0.73856	0.98229	1367	0.77381	1	1329	0.9581	0.98774
Anaerostipes	1258	0.70386	0.98229	1152	0.30056	1	998.5	0.047262	0.97091
Anoxybacillus	1301.5	0.91142	0.9865	1335	0.92859	1	1449	0.42708	0.97091
Aquaspirillum	923.5	0.014384	0.98229	867.5	0.0052123	0.46216	1311	0.9581	0.98774
Arcobacter	1091.5	0.15878	0.98229	977.5	0.034534	0.86141	1295.5	0.88208	0.97091
Arthrobacter	1288	0.84563	0.98465	1219	0.53448	1	1132	0.2465	0.97091
Aspergillus	1304.5	0.92613	0.9865	1146.5	0.28496	1	1407.5	0.59077	0.97091
Atopobium	1195	0.44161	0.98229	1255.5	0.69243	1	1032	0.075582	0.97091
Azospirillum	1124	0.22692	0.98229	1045	0.089773	0.86141	1218	0.53044	0.97091
Bacillus	1262	0.72189	0.98229	1272.5	0.77115	1	1533	0.18814	0.97091
Bacteroides	1324.5	0.98026	0.99019	1498	0.27238	1	1368	0.76899	0.97091
Barnesiella	1245	0.64518	0.98229	1291.5	0.8626	1	1326	0.97288	0.98774
Basfia	1520.5	0.21642	0.98229	1257	0.69928	1	1425.5	0.51636	0.97091
Beutenbergia	1462	0.38181	0.98229	1363.5	0.79042	1	1219.5	0.53654	0.97091
Bibersteinia	1341.5	0.89673	0.9865	1408.5	0.58652	1	1313.5	0.97042	0.98774
Bifidobacterium	1333.5	0.93596	0.9865	1220.5	0.54061	1	1003	0.050439	0.97091
Blattabacterium	1419.5	0.54061	0.98229	1042	0.086325	0.86141	1364	0.78804	0.97091
Blautia	1508	0.24652	0.98229	1155	0.30929	1	1109.5	0.19432	0.97091
Bordetella	1593	0.09214	0.98229	1487.5	0.30199	1	1427.5	0.50841	0.97091
Brachybacterium	1461	0.3852	0.98229	1503.5	0.25803	1	1313.5	0.97042	0.98774
Bradyrhizobium	1327	0.96795	0.9865	1296	0.88452	1	1397.5	0.63414	0.97091
Brevibacillus	1584	0.1034	0.98229	1407	0.5929	1	1252	0.67653	0.97091
Brevibacterium	1565	0.13075	0.98229	1185	0.40581	1	1132.5	0.24777	0.97091
Brevundimonas	1045.5	0.090365	0.98229	1211.5	0.50445	1	1282	0.81671	0.97091
Brucella	1362	0.79757	0.98465	1315.5	0.98028	1	1265.5	0.73857	0.97091
Buchnera	1458.5	0.3937	0.98229	1198	0.45269	1	1233.5	0.59505	0.97091
Burkholderia	1366	0.77855	0.98465	1410	0.58015	1	1431	0.49464	0.97091
Butyrivibrio	1337.5	0.91632	0.9865	1506.5	0.25031	1	1249.5	0.66527	0.97091
Caldithrix	1387.5	0.67879	0.98229	1319.5	1	1	1382.5	0.70157	0.97091
Campylobacter	1176.5	0.37641	0.98229	1376	0.7314	1	1335.5	0.92609	0.98405
Candida	1396.5	0.63855	0.98229	1265	0.73624	1	1341	0.89918	0.97625
Candidatus Arthromitus	1194.5	0.43977	0.98229	1367	0.77381	1	1528	0.19966	0.97091
Candidatus Azobacteroides	1348.5	0.8626	0.98465	1186	0.40932	1	1157.5	0.3167	0.97091
Capnocytophaga	1292	0.86481	0.98465	1284.5	0.82842	1	1209.5	0.49596	0.97091
Cardiovirus	1576	0.11431	0.98229	1320.5	1	1	1541	0.17294	0.97091
Carnobacterium	1356.5	0.82392	0.98465	1282.5	0.81911	1	992	0.042947	0.97091
Caulobacter	1205	0.47915	0.98229	1105	0.18493	1	1250	0.66752	0.97091
Cellulomonas	1272.5	0.77144	0.98465	1477.5	0.33187	1	1273.5	0.77617	0.97091
Cellulophaga	1385	0.69014	0.98229	1397	0.63634	1	1404.5	0.60364	0.97091
Cellvibrio	1107.5	0.19009	0.98229	1117	0.21072	1	1636	0.051177	0.97091
Chamaesiphon	1265.5	0.73856	0.98229	1168.5	0.35068	1	1222.5	0.54883	0.97091
Chitinophaga	1160	0.32424	0.98229	1246.5	0.65185	1	1056	0.1034	0.97091
Chromobacterium	1325.5	0.97535	0.99019	1485.5	0.30783	1	1162.5	0.33187	0.97091
Chryseobacterium	1425	0.51822	0.98229	1350	0.85529	1	1466.5	0.3668	0.97091
Clavibacter	1309.5	0.95072	0.9865	1320	1	1	1108.5	0.1922	0.97091
Clostridioides	1405.5	0.59934	0.98229	1489	0.29767	1	1293	0.8699	0.97091
Clostridium	1280	0.8071	0.98465	1137.5	0.26058	1	1160.5	0.3257	0.97091
Colletotrichum	1257.5	0.70156	0.98229	1261	0.71766	1	1414.5	0.56125	0.97091
Comamonas	1235.5	0.60364	0.98229	1282	0.81671	1	1280.5	0.80952	0.97091
Corynebacterium	1424.5	0.52004	0.98229	1318.5	0.99506	1	1281	0.8118	0.97091
Cryptococcus	1192.5	0.43245	0.98229	1063.5	0.11358	0.86323	1298.5	0.89672	0.97625
Cupriavidus	1353	0.8408	0.98465	1547.5	0.16062	0.95477	1573.5	0.11788	0.97091
Curtobacterium	1364.5	0.78567	0.98465	1148	0.28915	1	1552.5	0.15159	0.97091
Cutibacterium	1199.5	0.45826	0.98229	1053	0.099507	0.86141	1305.5	0.93104	0.98405
Deinococcus	1240	0.62317	0.98229	1328.5	0.96056	1	1137	0.25934	0.97091
Delftia	1061.5	0.1108	0.98229	1243	0.63634	1	1120	0.21757	0.97091
Dermabacter	1017	0.061537	0.98229	1146.5	0.28495	1	1505.5	0.25287	0.97091
Desulfitobacterium	1298	0.89428	0.9865	1499.5	0.26859	1	1371.5	0.7526	0.97091
Desulfocapsa	1437.5	0.4696	0.98229	1560.5	0.13798	0.95066	1525.5	0.20514	0.97091
Desulfotomaculum	1497.5	0.27397	0.98229	1535.5	0.1839	1	1457.5	0.39713	0.97091
Desulfovibrio	1510	0.24151	0.98229	1331	0.94826	1	1285.5	0.83356	0.97091
Dichelobacter	1264	0.73158	0.98229	1404	0.6058	1	1359	0.81192	0.97091
Dickeya	1287.5	0.84321	0.98465	1496.5	0.27668	1	1397.5	0.63414	0.97091
Dokdonella	1107	0.18906	0.98229	1369	0.76436	1	1265	0.73623	0.97091
Draconibacterium	1285	0.83113	0.98465	1279.5	0.80471	1	1327.5	0.96549	0.98774
Dyadobacter	1356.5	0.82392	0.98465	1414	0.56334	1	1508	0.2465	0.97091
Elizabethkingia	1359.5	0.80943	0.98465	1385	0.69003	1	1409	0.58431	0.97091
Enterococcus	1426	0.51431	0.98229	1255	0.69012	1	982	0.036968	0.97091
Eremothecium	1087.5	0.1516	0.98229	1179	0.38519	1	1216	0.52237	0.97091
Erysipelothrix	1189.5	0.4217	0.98229	1605	0.078684	0.86141	1460.5	0.38687	0.97091
Escherichia	1214	0.51436	0.98229	1361.5	0.79996	1	1435	0.47915	0.97091
Eubacterium	1344.5	0.88208	0.9865	1181	0.39199	1	1247.5	0.65631	0.97091
Exiguobacterium	1353	0.8408	0.98465	1339	0.90897	1	1290.5	0.85775	0.97091
Fibrella	1206.5	0.48492	0.98229	1006.5	0.053046	0.86141	1346	0.87477	0.97091
Fictibacillus	1536.5	0.18188	0.98229	1385	0.69016	1	1235	0.60149	0.97091
Finegoldia	1292.5	0.86746	0.98465	1444	0.44527	1	1319	0.99753	0.99753
Flavisolibacter	1380.5	0.71076	0.98229	1407.5	0.59077	1	1300	0.90407	0.97757
Flavobacterium	1151.5	0.29897	0.98229	1169.5	0.35374	1	1398	0.63187	0.97091
Fluviicola	1291.5	0.8626	0.98465	1291.5	0.86261	1	1264.5	0.7339	0.97091
Formosa	1246	0.64962	0.98229	1290	0.85533	1	1373	0.74557	0.97091
Francisella	1552	0.15248	0.98229	1371	0.75495	1	1406	0.59718	0.97091
Fusarium	1302.5	0.91631	0.9865	1296.5	0.88695	1	1381	0.70843	0.97091
Fusobacterium	1246	0.64747	0.98229	1375.5	0.7319	1	1232.5	0.58896	0.97091
Gallionella	1327.5	0.96549	0.9865	1251.5	0.67427	1	1182	0.39541	0.97091
Gemella	1373.5	0.72801	0.98229	1408	0.5704	1	1297	0.88467	0.97091
Gemmata	1394	0.64963	0.98229	1474	0.34275	1	1563.5	0.13312	0.97091
Geobacillus	1458	0.39541	0.98229	1368.5	0.76672	1	1411.5	0.57381	0.97091
Geobacter	1130	0.2415	0.98229	1361	0.80234	1	1409	0.58439	0.97091
Gluconobacter	1484.5	0.31074	0.98229	1091.5	0.15878	0.95477	1135.5	0.25544	0.97091
Gordonia	1473	0.34591	0.98229	1415.5	0.55709	1	1239	0.61881	0.97091
Haemophilus	1413.5	0.564	0.98229	1385	0.68962	1	1350	0.85507	0.97091
Helicobacter	1332	0.94334	0.9865	1539.5	0.17588	0.99542	1281.5	0.81432	0.97091
Herbaspirillum	1026.5	0.070154	0.98229	1002	0.049716	0.86141	1042.5	0.086888	0.97091
Histophilus	1454.5	0.40754	0.98229	1368	0.76908	1	1550	0.15606	0.97091
Hp1virus	1376.5	0.72926	0.98229	1264	0.73158	1	1324	0.98274	0.99395
Hydrogenophaga	1278	0.79757	0.98465	1322	0.9926	1	1251.5	0.67428	0.97091
Hymenobacter	1124	0.22692	0.98229	1350.5	0.8529	1	1434.5	0.48106	0.97091
Isoptericola	1364	0.78804	0.98465	1357	0.82152	1	1116.5	0.20961	0.97091
Janthinobacterium	973.5	0.032477	0.98229	1070.5	0.12381	0.91485	1319	0.99753	0.99753
Jeongeupia	1429.5	0.50051	0.98229	1331	0.94826	1	1373	0.74558	0.97091
Jeotgalibaca	1402	0.61446	0.98229	1435	0.47914	1	905.5	0.010505	0.788
Jeotgalibacillus	1392	0.65856	0.98229	1274.5	0.78092	1	1296.5	0.88696	0.97091
Jeotgalicoccus	1340.5	0.90162	0.9865	1193	0.43431	1	1446.5	0.43612	0.97091
Jonesia	1243.5	0.63855	0.98229	1194	0.43794	1	1180.5	0.39027	0.97091
Kingella	1412.5	0.56959	0.98229	1437.5	0.46955	1	1379	0.71766	0.97091
Kocuria	1331.5	0.94579	0.9865	1259.5	0.71074	1	1196	0.44523	0.97091
Kurthia	1201.5	0.46581	0.98229	1061	0.1101	0.86141	1328	0.96303	0.98774
Lachnoclostridium	1316	0.98274	0.99019	1308	0.94334	1	1169.5	0.35388	0.97091
Lactobacillus	1334	0.93349	0.9865	1240.5	0.6253	1	1154.5	0.30774	0.97091
Lactococcus	1210.5	0.50049	0.98229	1344	0.88451	1	1274.5	0.78091	0.97091
Lawsonella	1478	0.33032	0.98229	1175.5	0.37346	1	1156.5	0.31369	0.97091
Leadbetterella	1277	0.79278	0.98465	1368	0.76905	1	1528.5	0.19856	0.97091
Legionella	1195	0.44159	0.98229	1053.5	0.10016	0.86141	1380.5	0.71076	0.97091
Leptospira	1275.5	0.78566	0.98465	1437.5	0.4696	1	1211.5	0.50445	0.97091
Leptothrix	1254	0.6856	0.98229	1533.5	0.18802	1	1473	0.34592	0.97091
Leptotrichia	1241.5	0.62949	0.98229	1346.5	0.87214	1	1355.5	0.82851	0.97091
Leuconostoc	1405	0.60148	0.98229	1217.5	0.52842	1	800.5	0.0013381	0.24465
Limnohabitans	1192.5	0.43247	0.98229	1243	0.63633	1	1575	0.11568	0.97091
Listeria	1366.5	0.77617	0.98465	1584	0.1034	0.86141	1169	0.35227	0.97091
Lysinibacillus	1492.5	0.28773	0.98229	1650.5	0.041385	0.86141	971	0.031241	0.97091
Macrococcus	1413	0.56753	0.98229	1396.5	0.63856	1	1134.5	0.25287	0.97091
Mannheimia	1428	0.50642	0.98229	1377.5	0.72461	1	1351	0.85048	0.97091
Mardivirus	1474.5	0.34119	0.98229	1385	0.69015	1	1612.5	0.071118	0.97091
Marinilactibacillus	1520	0.21756	0.98229	1410.5	0.57803	1	1221	0.54267	0.97091
Marinobacter	1321.5	0.99507	0.99882	1021	0.065046	0.86141	1496.5	0.27668	0.97091
Marinomonas	1559.5	0.13955	0.98229	1259	0.70843	1	1169	0.35222	0.97091
Massilia	974	0.032728	0.98229	1154.5	0.30781	1	1368	0.76908	0.97091
Megasphaera	1201.5	0.46581	0.98229	1332.5	0.94088	1	1390	0.66752	0.97091
Melissococcus	1339.5	0.90652	0.9865	1248	0.65856	1	1525	0.20625	0.97091
Methylibium	1309.5	0.95072	0.9865	1643	0.046234	0.86141	1387	0.68106	0.97091
Methylobacterium	1172	0.36196	0.98229	1242	0.63194	1	1216.5	0.52439	0.97091
Methylophilus	1517	0.22456	0.98229	1387	0.68107	1	1138	0.26196	0.97091
Microbacterium	1185	0.4058	0.98229	1076.5	0.13313	0.95066	1375	0.73623	0.97091
Micrococcus	1435	0.47914	0.98229	1444	0.44527	1	1276	0.78804	0.97091
Microcystis	1277.5	0.79518	0.98465	1276.5	0.79041	1	1603.5	0.080267	0.97091
Mitsuaria	1591.5	0.093945	0.98229	1376	0.73158	1	1190.5	0.42528	0.97091
Mobiluncus	1074	0.12918	0.98229	1269	0.75495	1	934.5	0.017335	0.788
Moraxella	1312.5	0.96549	0.9865	1221.5	0.54472	1	1211	0.50247	0.97091
Mucilaginibacter	1523.5	0.20958	0.98229	1241	0.62754	1	1466.5	0.36686	0.97091
Mucinivorans	1254.5	0.68788	0.98229	1255	0.69015	1	1424.5	0.52037	0.97091
Muricauda	1133.5	0.25032	0.98229	1358.5	0.81432	1	1233	0.59291	0.97091
Mycobacterium	1353	0.84077	0.98465	1140.5	0.26848	1	1280.5	0.8095	0.97091
Mycoplasma	1352.5	0.84321	0.98465	1547	0.16152	0.95477	1445	0.44159	0.97091
Myroides	1538	0.17884	0.98229	1504.5	0.25539	1	1523.5	0.20959	0.97091
Neisseria	1491.5	0.2857	0.98229	1307	0.93798	1	1392.5	0.65402	0.97091
Neurospora	1446.5	0.43612	0.98229	1526	0.20403	1	1427	0.51039	0.97091
Nitrosomonas	1385	0.69015	0.98229	1623	0.06153	0.86141	1546	0.1634	0.97091
Nitrosospira	1251	0.67203	0.98229	1342	0.89428	1	1403.5	0.60796	0.97091
Nocardioides	1278	0.79757	0.98465	1442	0.45268	1	1164.5	0.33807	0.97091
Nocardiopsis	1226.5	0.56543	0.98229	1331.5	0.9458	1	1197.5	0.45083	0.97091
Nonlabens	1300.5	0.90652	0.9865	1328	0.96303	1	1086	0.14897	0.97091
Odoribacter	1228	0.57171	0.98229	1502.5	0.26065	1	1394	0.64964	0.97091
Ogataea	1207.5	0.4888	0.98229	1137	0.25932	1	1469	0.3587	0.97091
Olsenella	1655.5	0.038402	0.98229	1731.5	0.011079	0.5894	1329.5	0.95564	0.98774
Ornithobacterium	1448.5	0.4288	0.98229	1476	0.33646	1	1423	0.52639	0.97091
Oscillatoria	1202.5	0.4696	0.98229	1049	0.09455	0.86141	1218.5	0.53247	0.97091
Ottowia	1347	0.8699	0.98465	1231.5	0.58651	1	1308.5	0.9458	0.98774
Owenweeksia	1561.5	0.13634	0.98229	1592	0.09334	0.86141	1397	0.63634	0.97091
Paenibacillus	1501.5	0.26315	0.98229	1462	0.38171	1	1179.5	0.3868	0.97091
Parabacteroides	1398.5	0.6297	0.98229	1525	0.20622	1	1395.5	0.64295	0.97091
Paracoccus	1139.5	0.26592	0.98229	1097.5	0.17003	0.98322	1208.5	0.49268	0.97091
Parvimonas	1398.5	0.62975	0.98229	1312	0.96303	1	1214.5	0.51637	0.97091
Pasteurella	1571.5	0.1208	0.98229	1493	0.28633	1	1602	0.081883	0.97091
Paucibacter	1153.5	0.30488	0.98229	1011	0.056557	0.86141	1402.5	0.61229	0.97091
Pediococcus	1588.5	0.097601	0.98229	1477.5	0.33185	1	1233.5	0.59503	0.97091
Pedobacter	1202	0.46768	0.98229	1164	0.3365	1	1283.5	0.82392	0.97091
Pelosinus	1395.5	0.64297	0.98229	1207	0.48686	1	1215	0.51836	0.97091
Persicobacter	1489	0.29765	0.98229	1450	0.42345	1	1414	0.56331	0.97091
Petrimonas	1188	0.41636	0.98229	1271.5	0.76672	1	1422.5	0.52841	0.97091
Phix174microvirus	1416.5	0.55293	0.98229	1382	0.70386	1	1469	0.35868	0.97091
Piscirickettsia	1080	0.13881	0.98229	1167.5	0.34749	1	1391.5	0.66078	0.97091
Planctomyces	1174.5	0.37014	0.98229	1347.5	0.86747	1	1528.5	0.1986	0.97091
Planococcus	1348	0.86503	0.98465	1397	0.63634	1	1216.5	0.52438	0.97091
Polaribacter	1618.5	0.065502	0.98229	1736	0.010227	0.5894	1364.5	0.78566	0.97091
Polaromonas	1130	0.24151	0.98229	1221	0.54267	1	1292	0.86503	0.97091
Polynucleobacter	1283	0.82152	0.98465	1419.5	0.54062	1	1276	0.78804	0.97091
Porphyromonas	1319.5	1	1	1428.5	0.50425	1	1416.5	0.55284	0.97091
Prevotella	1189	0.41837	0.98229	1332.5	0.94069	1	1170.5	0.35546	0.97091
Propionibacterium	1571	0.12156	0.98229	1209	0.49463	1	1257	0.69929	0.97091
Pseudarthrobacter	1196	0.44527	0.98229	1606	0.077638	0.86141	1053	0.099534	0.97091
Pseudoalteromonas	1306	0.9335	0.9865	1334	0.9335	1	1253.5	0.68333	0.97091
Pseudogulbenkiania	1508.5	0.24524	0.98229	1527.5	0.20076	1	1333.5	0.93596	0.98405
Pseudomonas	1099	0.17291	0.98229	1013	0.058163	0.86141	1259	0.70844	0.97091
Pseudopropionibacterium	1382.5	0.70158	0.98229	1327.5	0.96549	1	1199	0.4564	0.97091
Psychrobacter	1231	0.58439	0.98229	1347.5	0.86747	1	979	0.035335	0.97091
Ralstonia	1351.5	0.84806	0.98465	1527.5	0.20075	1	1372	0.75026	0.97091
Ramlibacter	1355	0.83115	0.98465	1291.5	0.8626	1	1234	0.59719	0.97091
Rhodobacter	1150.5	0.29623	0.98229	1134.5	0.25286	1	1333.5	0.93596	0.98405
Rhodococcus	1097.5	0.17002	0.98229	821.5	0.0020836	0.46216	1143.5	0.27667	0.97091
Rhodoferax	1156	0.31224	0.98229	1042.5	0.086896	0.86141	1037	0.080808	0.97091
Riemerella	1362.5	0.795	0.98465	1429	0.50223	1	1302.5	0.91627	0.98405
Roseateles	1161.5	0.3288	0.98229	1208	0.49074	1	1357.5	0.81912	0.97091
Rothia	1549.5	0.15595	0.98229	1325	0.97773	1	1211.5	0.50349	0.97091
Rubinisphaera	1366.5	0.77618	0.98465	1383	0.69928	1	1533.5	0.18802	0.97091
Rubrivivax	1223.5	0.55296	0.98229	1286.5	0.83838	1	1141	0.26992	0.97091
Ruminiclostridium	1389.5	0.66977	0.98229	1417.5	0.54882	1	1360	0.80712	0.97091
Ruminococcus	1239	0.6188	0.98229	1293.5	0.87233	1	936	0.017774	0.788
Rummeliibacillus	1530.5	0.19431	0.98229	1496	0.27806	1	1284.5	0.82874	0.97091
Saccharomonospora	1312.5	0.96549	0.9865	1511.5	0.23779	1	1424	0.52237	0.97091
Saccharomyces	1147.5	0.28775	0.98229	1148	0.28916	1	1220	0.53858	0.97091
Scheffersomyces	1121.5	0.22104	0.98229	1258	0.70386	1	1461	0.38518	0.97091
Schizosaccharomyces	1188.5	0.41812	0.98229	1082.5	0.14296	0.95066	1287.5	0.84321	0.97091
Sebaldella	1235	0.60148	0.98229	1362.5	0.79516	1	1359.5	0.80951	0.97091
Selenomonas	1450	0.42281	0.98229	1482.5	0.31592	1	1089	0.15377	0.97091
Seonamhaeicola	1409.5	0.58226	0.98229	1315	0.97781	1	1158	0.3182	0.97091
Shewanella	1134	0.25159	0.98229	1422	0.53044	1	1263.5	0.72926	0.97091
Sideroxydans	1438	0.4677	0.98229	1224.5	0.5571	1	1566	0.12918	0.97091
Sinomonas	1284	0.82633	0.98465	1303	0.91877	1	1199	0.45642	0.97091
Sneathia	1176	0.37513	0.98229	1382.5	0.70157	1	1492.5	0.28776	0.97091
Snodgrassella	1430.5	0.49657	0.98229	1473.5	0.34432	1	1500	0.26723	0.97091
Solitalea	1386.5	0.68332	0.98229	1421.5	0.53247	1	1565.5	0.12996	0.97091
Sphingobacterium	1378.5	0.71999	0.98229	1337.5	0.91632	1	1336.5	0.92123	0.98405
Sphingobium	1036	0.07974	0.98229	1204.5	0.47722	1	1443.5	0.44713	0.97091
Sphingomonas	1054.5	0.10145	0.98229	1028	0.071601	0.86141	1290	0.85532	0.97091
Sphingopyxis	1449.5	0.42527	0.98229	1422	0.53043	1	1344.5	0.88208	0.97091
Spiroplasma	1649	0.042324	0.98229	1191.5	0.42886	1	1356	0.82633	0.97091
Spirosoma	1298.5	0.89673	0.9865	1420.5	0.53654	1	1421.5	0.53247	0.97091
Sporosarcina	1540	0.17489	0.98229	1354	0.83597	1	1532	0.19115	0.97091
Staphylococcus	1505	0.25403	0.98229	1456.5	0.4005	1	1348	0.86501	0.97091
Stenotrophomonas	1364	0.78804	0.98465	1268	0.75025	1	1141.5	0.27127	0.97091
Streptobacillus	1238.5	0.61663	0.98229	1227	0.56752	1	1345.5	0.8772	0.97091
Streptococcus	1364.5	0.43582	0.98229	1318.5	0.98427	1	1389	0.30101	0.97091
Streptomyces	1475.5	0.33791	0.98229	1045.5	0.090281	0.86141	1344.5	0.88205	0.97091
Sugiyamaella	1125	0.22931	0.98229	1194.5	0.43977	1	1499.5	0.26858	0.97091
Synechococcus	1222.5	0.54883	0.98229	937.5	0.018226	0.80804	1430.5	0.49659	0.97091
Tannerella	1332.5	0.94087	0.9865	1465.5	0.37007	1	1361.5	0.7999	0.97091
Teredinibacter	1242	0.63195	0.98229	1328	0.96303	1	1243	0.63635	0.97091
Tessaracoccus	1427.5	0.50839	0.98229	1207	0.48685	1	1218.5	0.53246	0.97091
Tetrapisispora	1019.5	0.063713	0.98229	1406	0.59719	1	1369	0.76436	0.97091
Thermothelomyces	1377	0.72694	0.98229	1214.5	0.51636	1	1371.5	0.7526	0.97091
Thermotoga	1512.5	0.23536	0.98229	1554	0.14898	0.95477	1278.5	0.79996	0.97091
Thielavia	1402.5	0.61228	0.98229	1419.5	0.54061	1	1513	0.23412	0.97091
Thiobacillus	1118	0.21299	0.98229	1316	0.98274	1	1263	0.72693	0.97091
Thiomonas	1380.5	0.71075	0.98229	1558.5	0.14129	0.95066	1824.5	0.0018395	0.24465
Tolumonas	1387.5	0.67872	0.98229	1266	0.74085	1	1263	0.72689	0.97091
Treponema	1593	0.092139	0.98229	1587	0.099534	0.86141	1561.5	0.13635	0.97091
Tropheryma	1490.5	0.29339	0.98229	1441.5	0.45454	1	1460.5	0.38688	0.97091
Turicibacter	1412.5	0.5696	0.98229	1384	0.6947	1	1305	0.92859	0.98405
Vagococcus	1262	0.7223	0.98229	1374	0.7409	1	1135	0.25416	0.97091
Variovorax	1196	0.44529	0.98229	1057.5	0.10537	0.86141	1200	0.46017	0.97091
Veillonella	1402	0.61411	0.98229	1500.5	0.26524	1	1285.5	0.83345	0.97091
Vibrio	1631.5	0.054579	0.98229	1580.5	0.10806	0.86141	1544.5	0.16622	0.97091
Weeksella	1377.5	0.72462	0.98229	1386.5	0.68333	1	1439	0.46393	0.97091
Weissella	1123	0.22456	0.98229	1386	0.6856	1	1106	0.18699	0.97091
Winogradskyella	1377	0.72694	0.98229	1133	0.24903	1	1523	0.21072	0.97091
Xanthomonas	1496.5	0.27669	0.98229	1421	0.5345	1	1601.5	0.082432	0.97091
Yersinia	1446	0.43794	0.98229	1189.5	0.4217	1	1552	0.15247	0.97091
Zygosaccharomyces	1241	0.62755	0.98229	1366.5	0.77618	1	1367.5	0.77144	0.97091
Zymoseptoria	1311.5	0.96056	0.9865	1179.5	0.38687	1	1219.5	0.53653	0.97091
